# Supplementary material for: Migrant birds and mammals live faster than residents
Source: Nat Commun. 2020 Nov 17;11:5719. doi: 10.1038/s41467-020-19256-0 (PMC7673136; doi:10.1038/s41467-020-19256-0)
Supplement: Supplementary file 4 — Source Data [file 41467_2020_19256_MOESM4_ESM.csv]

	animal	Class	order	family	Loc	Long	devel	fem	mass	embri	Numcl	Sizecl	Lat	Mig_bi	Mig_multi
1	Aquila_nipalensis	Bird	Accipitriformes	Accipitridae	F	40.6500000002512	84.0000000131616	1453.87199970057	2534.50000022201	44.4999999923373	1	2.00000000088011	43.73344004	1	2
2	Buteo_lagopus	Bird	Accipitriformes	Accipitridae	F	17.9000000027439	41.0000000121234	728.468000149042	945.499999906857	29.2500000094224	1	3.99999999952044	67.33239074	1	2
3	Buteo_swainsoni	Bird	Accipitriformes	Accipitridae	F	15.9999999961635	43.0000000131768	729.999999896021	969.569999765053	32.7499999973387	1	2.50000000031461	47.88352811	1	2
4	Circus_macrourus	Bird	Accipitriformes	Accipitridae	F	13.4585000040515	39.9999999954425	726.936000257331	383.500000073896	29.4999999897997	1	4.50000000100677	51.02446512	1	2
5	Circus_pygargus	Bird	Accipitriformes	Accipitridae	F	16.2333333265083	37.5000000008863	819.335000303214	315.50000000591	29.2500000094224	1	4.25000000027062	49.9518627	1	2
6	Haliaeetus_pelagicus	Bird	Accipitriformes	Accipitridae	F	25.000000003295	69.9999999965449	1817.34000087203	7224.74999779036	41.4999999901789	1	2.00000000088011	60.10410396	1	2
7	Ictinia_mississippiensis	Bird	Accipitriformes	Accipitridae	F	9.58333333740386	34.0000000130505	365.000000152391	280.999999906217	30.5000000117923	1	2.00000000088011	33.56686316	1	2
8	Pernis_apivorus	Bird	Accipitriformes	Accipitridae	F	29.0000000003923	41.9999999880985	910.967999628224	762.499999632805	32.49999998909	1	2.00000000088011	54.08663648	1	2
9	Aquila_pomarina	Bird	Accipitriformes	Accipitridae	F	24.1999999960641	58.0000000263077	1272.13800053248	1431.66666702423	42.5000000029592	1	2.00000000088011	49.67254688	1	2
10	Anas_acuta	Bird	Anseriformes	Anatidae	F	26.9499999904326	45.0000000103356	239.999999917922	872.249999941661	22.4999999952666	1	7.70000000108079	59.60465915	1	2
11	Anser_albifrons	Bird	Anseriformes	Anatidae	F	25.2500000070354	41.4999999901789	1094.99999972559	2387.49999915271	26.9999999998831	1	5.49999999868866	68.28842553	1	2
12	Anser_brachyrhynchus	Bird	Anseriformes	Anatidae	F	25.5833333384705	56.0000000148316	1094.99999972559	2707.50000033804	27.9999999950943	1	4.65000000186342	72.03651108	1	2
13	Anser_erythropus	Bird	Anseriformes	Anatidae	F	14.750000003159	37.5000000008863	1090.40400026805	1779.24999968084	26.5000000002073	1	4.9999999978295	68.29013005	1	2
14	Anser_fabalis	Bird	Anseriformes	Anatidae	F	23.0000000016296	56.0000000148316	1092.70200010537	2933.00000006614	27.9999999950943	1	4.9999999978295	62.77025718	1	2
15	Aythya_affinis	Bird	Anseriformes	Anatidae	F	18.3166666633418	48.0000000044212	455.100999845515	788.499999682161	24.3999999927006	1	9.95500000481663	57.09198747	1	2
16	Aythya_collaris	Bird	Anseriformes	Anatidae	F	20.4000000030565	52.2500000081029	364.233999914238	729.999999896021	26.7499999908511	1	8.99999999697403	53.30061602	1	2
17	Aythya_marila	Bird	Anseriformes	Anatidae	F	19.3749999953614	42.7499999836366	455.100999845515	959.000000111783	26.5000000002073	1	9.39999999740599	64.59770332	1	2
18	Aythya_valisineria	Bird	Anseriformes	Anatidae	F	22.4000000031137	65.9999999982559	301.734000137197	1218.66666678131	26.5000000002073	1	8.99999999697403	57.33938432	1	2
19	Branta_bernicla	Bird	Anseriformes	Anatidae	F	23.8000000076772	45.75000001274	729.999999896021	1347.25000025112	23.9999999916493	1	3.99999999952044	74.76734552	1	2
20	Branta_hutchinsii	Bird	Anseriformes	Anatidae	F	25.8583333419614	50.7500000039637	729.999999896021	3661.66666611522	27.9999999950943	1	5.15000000167043	66.71883432	1	2
21	Branta_leucopsis	Bird	Anseriformes	Anatidae	F	26.9000000105504	42.5000000029592	729.999999896021	1708.50000075969	24.5000000110083	1	4.50000000100677	72.42452792	1	2
22	Bucephala_clangula	Bird	Anseriformes	Anatidae	F	16.9166666623734	61.2499999739787	729.999999896021	895.930000068974	29.4999999897997	1	9.5000000037383	58.50830302	1	2
23	Cygnus_columbianus	Bird	Anseriformes	Anatidae	F	22.2916666767411	60.2499999776615	1001.06899999148	6350.00000071922	30.0000000101353	1	3.99999999952044	67.97939017	1	2
24	Cygnus_cygnus	Bird	Anseriformes	Anatidae	F	25.1666666770638	98.4999999824627	1456.93599948228	9413.00000426202	34.9999999828705	1	4.92065868200698	58.92688709	1	2
25	Melanitta_fusca	Bird	Anseriformes	Anatidae	F	15.5999999960143	59.9999999866739	819.335000303214	1731.99999978804	27.7499999946597	1	8.43043477991554	62.26897104	1	2
26	Melanitta_nigra	Bird	Anseriformes	Anatidae	F	16.7750000023863	45.75000001274	819.335000303214	1052.19999968781	28.3999999952526	1	8.4999999957817	66.94354999	1	2
27	Polysticta_stelleri	Bird	Anseriformes	Anatidae	F	14.2999999961982	49.9999999785927	819.335000303214	841.999999795961	25.9999999994415	1	6.99999999961281	69.60561047	1	2
28	Somateria_fischeri	Bird	Anseriformes	Anatidae	F	18.000000001869	50.7500000039637	908.67000003615	1543.74999941911	23.9999999916493	1	4.50000000100677	68.46645248	1	2
29	Anas_querquedula	Bird	Anseriformes	Anatidae	F	14.5833333313571	37.7500000115125	364.233999914238	334.000000007782	21.9999999921171	1	8.4999999957817	53.57787889	1	2
30	Apus_apus	Bird	Apodiformes	Apodidae	F	21.0000000058081	42.5000000029592	728.468000149042	38.9999999949438	19.5999999953652	1	2.30000000014926	48.73891094	1	2
31	Chaetura_pelagica	Bird	Apodiformes	Apodidae	F	14.0000000053864	30.0000000101353	365.000000152391	23.4999999964723	20.0000000089202	1	4.50000000100677	40.90116705	1	2
32	Stellula_calliope	Bird	Apodiformes	Trochilidae	F	6.09999999890648	20.4999999970406	365.000000152391	2.63249999993157	14.9999999984668	1	2.00000000088011	45.49851187	1	2
33	Archilochus_alexandri	Bird	Apodiformes	Trochilidae	F	10.541666673207	21.0000000058081	365.000000152391	3.44999999985072	15.9999999961635	2.50000000031461	2.00000000088011	36.79646128	1	2
34	Archilochus_colubris	Bird	Apodiformes	Trochilidae	F	8.99999999697403	21.2499999921285	364.233999914238	3.14249999848448	14.4999999938153	2.24999999951326	2.00000000088011	41.83460375	1	2
35	Selasphorus_rufus	Bird	Apodiformes	Trochilidae	F	8.90000000233096	20.0000000089202	365.000000152391	3.49999999826621	15.9999999961635	1	2.00000000088011	51.14399428	1	2
36	Caprimulgus_europaeus	Bird	Caprimulgiformes	Caprimulgidae	F	11.8999999986019	16.5000000015422	364.233999914238	70.5000000128153	17.5000000012343	2.00000000088011	2.00000000088011	47.54967193	1	2
37	Caprimulgus_vociferus	Bird	Caprimulgiformes	Caprimulgidae	F	3.99999999952044	20.0000000089202	365.250000134847	53.7000000260542	18.9999999968376	2.00000000088011	2.00000000088011	42.22549938	1	2
38	Charadrius_hiaticula	Bird	Charadriiformes	Charadriidae	F	20.3584999980062	23.9999999916493	364.233999914238	64.1000000047034	23.9999999916493	2.00000000088011	3.49999999826621	69.9450511	1	2
39	Charadrius_melodus	Bird	Charadriiformes	Charadriidae	F	14.0000000053864	32.49999998909	365.000000152391	54.4083333113204	27.7499999946597	1	3.99999999952044	47.5469973	1	2
40	Charadrius_montanus	Bird	Charadriiformes	Charadriidae	F	10.0000000000595	33.5000000056608	365.000000152391	100.710000034236	29.0000000003923	2.00000000088011	3.00000000099567	41.32226798	1	2
41	Charadrius_semipalmatus	Bird	Charadriiformes	Charadriidae	F	9.19999999949405	25.2500000070354	365.000000152391	52.0000000217658	23.9999999916493	1.49999999983775	3.78999999964247	64.35571735	1	2
42	Eudromias_morinellus	Bird	Charadriiformes	Charadriidae	F	11.7999999944349	27.5000000090055	726.936000257331	108.500000002114	25.9999999994415	1.49999999983775	3.00000000099567	65.85735143	1	2
43	Pluvialis_dominica	Bird	Charadriiformes	Charadriidae	F	8.90000000233096	32.9999999846062	363.46799996872	151.000000027946	28.2500000115133	1	3.930000000467	66.91558233	1	2
44	Pluvialis_fulva	Bird	Charadriiformes	Charadriidae	F	12.999999994	32.9999999846062	363.46799996872	145.50000005652	28.2500000115133	1	3.93500000051404	69.46453051	1	2
45	Pluvialis_squatarola	Bird	Charadriiformes	Charadriidae	F	20.2999999990308	23.0000000016296	819.335000303214	224.000000032471	26.7499999908511	1	3.99999999952044	70.21372363	1	2
46	Chlidonias_niger	Bird	Charadriiformes	Laridae	F	17.2000000031062	21.4999999971272	728.468000149042	62.9999999753335	21.2000000068271	1	3.00000000099567	50.60898915	1	2
47	Larus_californicus	Bird	Charadriiformes	Laridae	F	27.9999999950943	45.0000000103356	1274.43600027474	670.249999922205	25.000000003295	1	2.75000000088418	52.60681112	1	2
48	Larus_pipixcan	Bird	Charadriiformes	Laridae	F	9.39999999740599	34.9999999828705	730.249999804402	279.99999995261	23.9999999916493	1	3.00000000099567	52.20551267	1	2
49	Larus_thayeri	Bird	Charadriiformes	Laridae	F	32.9999999846062	39.9999999954425	1460.00000043452	1012.62499984744	25.9999999994415	1	2.59999999992867	74.54837584	1	2
50	Sterna_paradisaea	Bird	Charadriiformes	Laridae	F	34.0000000130505	22.4999999952666	1094.99999972559	110.000000022834	21.6000000066934	1	2.00000000088011	67.32811783	1	2
51	Larus_minutus	Bird	Charadriiformes	Laridae	F	20.8670000051907	22.4999999952666	546.733999837647	118.50000005034	21.9999999921171	1	2.87499999928322	57.28346508	1	2
52	Philomachus_pugnax	Bird	Charadriiformes	Scolopacidae	F	13.8999999981006	26.5000000002073	637.601000091683	140.249999943507	21.4999999971272	1	3.99999999952044	64.11709755	1	2
53	Actitis_hypoleucos	Bird	Charadriiformes	Scolopacidae	F	14.4999999938153	17.5000000012343	365.250000134847	48.0000000044212	21.4999999971272	1	3.99999999952044	55.58400785	1	2
54	Actitis_macularius	Bird	Charadriiformes	Scolopacidae	F	12.000000002544	17.2499999917654	365.250000134847	41.8583333346729	20.4999999970406	1.75500000014421	3.99999999952044	52.27896802	1	2
55	Arenaria_interpres	Bird	Charadriiformes	Scolopacidae	F	16.9833333333227	19.5000000083908	728.468000149042	134.999999940812	21.9000000038882	1	3.99999999952044	72.55309894	1	2
56	Calidris_alba	Bird	Charadriiformes	Scolopacidae	F	14.9166666658797	16.9999999990443	728.468000149042	55.5499999952428	26.2499999990121	1.49999999983775	3.99999999952044	75.55772942	1	2
57	Calidris_alpina	Bird	Charadriiformes	Scolopacidae	F	19.7499999931442	20.0000000089202	637.601000091683	54.6000000136031	21.399999999405	1	3.99999999952044	68.30897376	1	2
58	Calidris_canutus	Bird	Charadriiformes	Scolopacidae	F	16.0833333314534	18.000000001869	1001.83499957279	137.066666738922	21.9500000105101	1	3.93500000051404	75.15923565	1	2
59	Calidris_fuscicollis	Bird	Charadriiformes	Scolopacidae	F	6.99999999961281	16.5000000015422	365.000000152391	44.5500000037057	21.9999999921171	1	3.99999999952044	70.18258224	1	2
60	Calidris_himantopus	Bird	Charadriiformes	Scolopacidae	F	11.0916666709584	17.2499999917654	729.999999896021	57.50000001131	20.0000000089202	1	3.99999999952044	67.40234668	1	2
61	Calidris_mauri	Bird	Charadriiformes	Scolopacidae	F	9.18350000379781	18.9999999968376	729.999999896021	26.7166666830319	21.0000000058081	1	3.99999999952044	64.58857265	1	2
62	Calidris_melanotos	Bird	Charadriiformes	Scolopacidae	F	5.90000000052112	21.0000000058081	365.000000152391	84.9999999583231	21.9999999921171	1	3.99999999952044	69.87514005	1	2
63	Calidris_pusilla	Bird	Charadriiformes	Scolopacidae	F	12.1000000048074	16.5000000015422	365.000000152391	26.366666663885	19.9000000053641	1	3.99999999952044	65.26327545	1	2
64	Calidris_temminckii	Bird	Charadriiformes	Scolopacidae	F	11.4999999957542	15.9999999961635	455.226000031227	25.7000000025398	20.8000000060887	2.00000000088011	3.99999999952044	69.32390433	1	2
65	Limosa_lapponica	Bird	Charadriiformes	Scolopacidae	F	10.9583333351982	27.9999999950943	728.468000149042	311.499999929131	20.7500000067083	1	3.99999999952044	69.13694063	1	2
66	Limosa_limosa	Bird	Charadriiformes	Scolopacidae	F	23.4999999964723	27.5000000090055	728.468000149042	306.499999884674	23.4999999964723	1	3.95000000034353	55.16675273	1	2
67	Numenius_americanus	Bird	Charadriiformes	Scolopacidae	F	10.0000000000595	43.0000000131768	913.12500045203	635.749999807858	27.9999999950943	1	3.99999999952044	44.17226974	1	2
68	Numenius_phaeopus	Bird	Charadriiformes	Scolopacidae	F	12.4999999961468	37.5000000008863	728.468000149042	382.999999930813	24.7499999996362	1	3.99999999952044	63.85449173	1	2
69	Phalaropus_fulicarius	Bird	Charadriiformes	Scolopacidae	F	6.08333333114096	19.3000000017208	363.46799996872	55.8999999909971	18.800000003085	1	3.99999999952044	69.97025203	1	2
70	Phalaropus_lobatus	Bird	Charadriiformes	Scolopacidae	F	7.44999999708356	18.9999999968376	364.233999914238	34.9999999828705	18.4999999984408	1.49999999983775	3.95499999913141	65.93515763	1	2
71	Tringa_flavipes	Bird	Charadriiformes	Scolopacidae	F	4.74999999977889	21.9999999921171	365.250000134847	81.7000000109513	22.7499999909692	1	3.99999999952044	60.8267996	1	2
72	Tringa_glareola	Bird	Charadriiformes	Scolopacidae	F	11.5831666695628	29.0000000003923	365.000000152391	66.9999999738053	22.4999999952666	1	3.99999999952044	60.08111978	1	2
73	Tringa_nebularia	Bird	Charadriiformes	Scolopacidae	F	24.4083333322182	27.9999999950943	545.968000017046	175.500000016511	24.29999999158	1	3.99999999952044	60.27548627	1	2
74	Tringa_ochropus	Bird	Charadriiformes	Scolopacidae	F	11.4999999957542	27.9999999950943	365.000000152391	79.2500000192268	21.4999999971272	1	3.99999999952044	57.64600483	1	2
75	Stercorarius_parasiticus	Bird	Charadriiformes	Stercorariidae	F	24.5833333197678	27.5000000090055	1200.00000026869	450.000000106036	26.2499999990121	1	2.00000000088011	68.3164948	1	2
76	Ciconia_boyciana	Bird	Ciconiiformes	Ciconiidae	F	38.9999999949438	60.999999989428	1277.87499990138	3538.00000099159	33.5000000056608	1	3.99999999952044	47.77047884	1	2
77	Streptopelia_turtur	Bird	Columbiformes	Columbidae	F	13.1700000032242	18.000000001869	364.233999914238	134.24999994778	13.4999999940008	2.50000000031461	2.00000000088011	45.59780533	1	2
78	Coracias_garrulus	Bird	Coraciiformes	Coraciidae	F	9.16666666662619	26.5000000002073	363.46799996872	146.000000042583	18.000000001869	1	4.25000000027062	44.05288316	1	2
79	Merops_apiaster	Bird	Coraciiformes	Meropidae	F	5.91333333207188	30.5000000117923	364.233999914238	56.5999999881628	20.0000000089202	1	5.84999999857397	42.28181008	1	2
80	Coccyzus_americanus	Bird	Cuculiformes	Cuculidae	F	4.9999999978295	21.0000000058081	365.000000152391	60.999999989428	12.000000002544	1.49999999983775	3.24999999888965	36.04488652	1	2
81	Coccyzus_erythropthalmus	Bird	Cuculiformes	Cuculidae	F	4.9999999978295	22.4999999952666	365.000000152391	49.5733333459706	12.000000002544	1	2.60499999946511	43.41127052	1	2
82	Falco_eleonorae	Bird	Falconiformes	Falconidae	F	11.1666666648475	37.5000000008863	545.201999894108	379.500000062358	30.9999999849605	1	2.50000000031461	36.80437397	1	2
83	Falco_naumanni	Bird	Falconiformes	Falconidae	F	6.19999999968352	26.9999999998831	545.201999894108	152.499999992761	27.7499999946597	1	4.19999999878485	44.93655074	1	2
84	Falco_vespertinus	Bird	Falconiformes	Falconidae	F	13.2250000033808	23.4999999964723	363.46799996872	156.750000076332	24.5000000110083	1	3.49999999826621	55.73736333	1	2
85	Gavia_adamsii	Bird	Gaviiformes	Gaviidae	F	18.000000001869	42.5000000029592	1278.0000000799	5212.49999944197	27.5000000090055	1	2.00000000088011	69.55387755	1	2
86	Grus_americana	Bird	Gruiformes	Gruidae	F	30.0000000101353	100.000000001191	1638.66999968886	6849.99999824454	31.7499999892462	1	2.00000000088011	48.08941715	1	2
87	Grus_grus	Bird	Gruiformes	Gruidae	F	39.3999999880268	67.7500000162729	1824.99999996972	5499.99999878691	30.0000000101353	1	2.00000000088011	57.30976406	1	2
88	Grus_leucogeranus	Bird	Gruiformes	Gruidae	F	36.2000000060915	75.9999999782388	2180.80799931497	5724.74999801529	29.0000000003923	1	2.00000000088011	67.11180327	1	2
89	Porzana_parva	Bird	Gruiformes	Rallidae	F	5.87499999982244	47.4999999980717	363.46799996872	54.7500000166106	15.9999999961635	2.00000000088011	7.89999999626349	50.90237503	1	2
90	Crex_crex	Bird	Gruiformes	Rallidae	F	5.83333333180874	35.99999998358	363.46799996872	155.500000059201	17.5000000012343	1	10.0000000000595	53.91010914	1	2
91	Porzana_porzana	Bird	Gruiformes	Rallidae	F	7.1666666704972	34.9999999828705	363.46799996872	87.1000000123284	18.4999999984408	2.00000000088011	10.4999999982835	54.44088146	1	2
92	Acrocephalus_arundinaceus	Bird	Passeriformes	Acrocephalidae	F	10.0000000000595	15.9999999961635	364.233999914238	30.175000000495	14.4999999938153	1.49999999983775	4.19999999878485	46.14670392	1	2
93	Acrocephalus_griseldis	Bird	Passeriformes	Acrocephalidae	F	10.0000000000595	15.9999999961635	364.233999914238	30.0000000101353	14.4999999938153	1.49999999983775	4.19999999878485	32.17622714	1	2
94	Acrocephalus_palustris	Bird	Passeriformes	Acrocephalidae	F	8.9998333365172	12.000000002544	364.233999914238	12.000000002544	11.4999999957542	1	4.40999999797689	52.0168974	1	2
95	Acrocephalus_schoenobaenus	Bird	Passeriformes	Acrocephalidae	F	10.0914999963869	13.4999999940008	364.233999914238	11.8999999986019	13.4999999940008	1.49999999983775	5.49999999868866	56.14344706	1	2
96	Acrocephalus_scirpaceus	Bird	Passeriformes	Acrocephalidae	F	12.4500000011116	12.000000002544	364.233999914238	11.7999999944349	11.4999999957542	1.49999999983775	3.89999999947116	47.22149573	1	2
97	Plectrophenax_hyperboreus	Bird	Passeriformes	Calcariidae	F	8.37500000241928	13.4999999940008	364.233999914238	42.199999998229	12.000000002544	1	5.11499999793564	63.11013528	1	2
98	Passerina_amoena	Bird	Passeriformes	Cardinalidae	F	8.90000000233096	12.4999999961468	365.000000152391	15.150000000676	12.000000002544	1.49999999983775	3.95000000034353	43.0318974	1	2
99	Passerina_ciris	Bird	Passeriformes	Cardinalidae	F	11.0000000022179	12.999999994	365.000000152391	15.5999999960143	11.4999999957542	2.50000000031461	3.49999999826621	32.24128219	1	2
100	Passerina_cyanea	Bird	Passeriformes	Cardinalidae	F	11.0000000022179	9.5000000037383	365.000000152391	14.700000003165	12.4999999961468	2.00000000088011	3.49999999826621	39.10728393	1	2
101	Pheucticus_ludovicianus	Bird	Passeriformes	Cardinalidae	F	7.29999999887328	10.4999999982835	364.233999914238	45.1000000221607	12.4999999961468	1.49999999983775	3.95000000034353	47.19965786	1	2
102	Piranga_ludoviciana	Bird	Passeriformes	Cardinalidae	F	7.89999999626349	12.999999994	365.125000106651	30.0000000101353	12.999999994	1	3.75499999918855	48.95396847	1	2
103	Piranga_olivacea	Bird	Passeriformes	Cardinalidae	F	10.1000000015431	13.4999999940008	365.125000106651	28.8249999955286	13.4999999940008	1	3.99999999952044	41.7205083	1	2
104	Spiza_americana	Bird	Passeriformes	Cardinalidae	F	3.99999999952044	10.2500000042597	365.000000152391	26.9000000105504	12.000000002544	1.75000000011301	3.99999999952044	39.97208586	1	2
105	Ammodramus_henslowii	Bird	Passeriformes	Emberizidae	F	6.50000000063966	9.5000000037383	365.250000134847	12.7749999988532	11.0000000022179	1.49999999983775	3.99999999952044	41.06735944	1	2
106	Ammodramus_nelsoni	Bird	Passeriformes	Emberizidae	F	10.0000000000595	10.0000000000595	365.000000152391	16.8250000078944	11.0000000022179	2.00000000088011	3.97000000119458	53.02596329	1	2
107	Emberiza_pallasi	Bird	Passeriformes	Emberizidae	F	11.2250000041721	11.4999999957542	364.233999914238	17.3999999961636	12.999999994	2.50000000031461	4.50000000100677	63.0676557	1	2
108	Melospiza_lincolnii	Bird	Passeriformes	Emberizidae	F	7.59999999777863	11.0000000022179	365.125000106651	17.3999999961636	12.2500000001135	1.0499999998221	4.40499999829023	54.31156864	1	2
109	Spizella_arborea	Bird	Passeriformes	Emberizidae	F	10.750000004583	14.9999999984668	364.233999914238	17.8499999959722	12.2500000001135	1	4.47999999808752	61.71899723	1	2
110	Spizella_breweri	Bird	Passeriformes	Emberizidae	F	5.20000000214562	8.4999999957817	365.000000152391	10.8999999974374	12.999999994	1	3.08000000004471	46.07545171	1	2
111	Spizella_pallida	Bird	Passeriformes	Emberizidae	F	5.99999999863167	8.99999999697403	335.000000058603	11.7000000022966	12.000000002544	1.49999999983775	3.99999999952044	51.64360401	1	2
112	Zonotrichia_albicollis	Bird	Passeriformes	Emberizidae	F	9.70000000475943	10.0000000000595	364.233999914238	25.3499999990572	12.999999994	1.49999999983775	4.06999999815017	53.99317846	1	2
113	Zonotrichia_querula	Bird	Passeriformes	Emberizidae	F	11.7000000022966	9.29999999851934	364.233999914238	35.5499999911392	12.999999994	1	3.99999999952044	64.56548382	1	2
114	Delichon_urbicum	Bird	Passeriformes	Hirundinidae	F	14.4999999938153	21.4999999971272	365.000000152391	16.7750000023863	14.0000000053864	2.00000000088011	3.99999999952044	54.96377693	1	2
115	Petrochelidon_pyrrhonota	Bird	Passeriformes	Hirundinidae	F	11.0000000022179	23.0000000016296	365.125000106651	22.4000000031137	14.0000000053864	1.24999999960724	4.25000000027062	46.96658555	1	2
116	Progne_subis	Bird	Passeriformes	Hirundinidae	F	13.7999999977484	27.9999999950943	365.000000152391	51.449999985591	15.5000000011594	1	4.78999999797467	39.29853876	1	2
117	Riparia_riparia	Bird	Passeriformes	Hirundinidae	F	8.00000000256131	18.000000001869	365.000000152391	13.400000000578	14.750000003159	1.49999999983775	4.49000000110381	54.78633053	1	2
118	Dolichonyx_oryzivorus	Bird	Passeriformes	Icteridae	F	8.99999999697403	12.000000002544	365.125000106651	34.4499999841644	12.999999994	1.12500000038657	5.10999999889822	45.76725507	1	2
119	Euphagus_carolinus	Bird	Passeriformes	Icteridae	F	8.79999999573938	13.4999999940008	365.000000152391	60.4000000035775	14.0000000053864	1	4.50000000100677	57.62693176	1	2
120	Icterus_abeillei	Bird	Passeriformes	Icteridae	F	11.5999999986971	12.999999994	365.250000134847	33.824999998077	12.999999994	1	4.50000000100677	19.56370717	1	2
121	Icterus_bullockii	Bird	Passeriformes	Icteridae	F	8.90000000233096	12.999999994	365.000000152391	35.2250000075824	12.999999994	1	4.50000000100677	38.2556535	1	2
122	Icterus_galbula	Bird	Passeriformes	Icteridae	F	11.5999999986971	12.999999994	365.250000134847	33.8999999869009	12.999999994	1	4.50000000100677	40.92020726	1	2
123	Icterus_spurius	Bird	Passeriformes	Icteridae	F	9.59999999545161	12.4999999961468	365.125000106651	20.0500000049608	12.999999994	1	3.99999999952044	36.7455356	1	2
124	Xanthocephalus_xanthocephalus	Bird	Passeriformes	Icteridae	F	11.6699999965169	16.9000000011994	288.999999967507	72.5000000101044	12.4999999961468	1.24999999960724	3.71999999893959	46.43082453	1	2
125	Lanius_collurio	Bird	Passeriformes	Laniidae	F	7.77499999949231	13.4999999940008	364.233999914238	28.7499999930034	14.0000000053864	1	5.49999999868866	51.73594483	1	2
126	Lanius_isabellinus	Bird	Passeriformes	Laniidae	F	7.77499999949231	13.4999999940008	364.233999914238	28.4999999921738	14.0000000053864	1	5.25000000208146	42.25853656	1	2
127	Lanius_senator	Bird	Passeriformes	Laniidae	F	5.68499999884879	19.5000000083908	364.233999914238	35.99999998358	15.9999999961635	1.49999999983775	5.35000000049265	38.62254564	1	2
128	Locustella_luscinioides	Bird	Passeriformes	Locustellidae	F	8.62500000071222	12.999999994	365.000000152391	14.750000003159	12.000000002544	1.49999999983775	4.50000000100677	47.95414593	1	2
129	Anthus_hoeschi	Bird	Passeriformes	Motacillidae	F	5.41666666608363	14.9999999984668	363.46799996872	25.3749999908155	14.0000000053864	2.50000000031461	3.49999999826621	-29.81182323	1	2
130	Anthus_richardi	Bird	Passeriformes	Motacillidae	F	5.41666666608363	14.9999999984668	363.46799996872	27.5041666571288	14.0000000053864	2.50000000031461	3.49999999826621	48.8853094	1	2
131	Anthus_rubescens	Bird	Passeriformes	Motacillidae	F	5.10000000137557	14.4500000063805	364.233999914238	21.1833333340249	14.0000000053864	1	4.89999999942875	61.82601366	1	2
132	Anthus_trivialis	Bird	Passeriformes	Motacillidae	F	8.18350000029623	12.4999999961468	364.233999914238	23.3999999914905	13.4999999940008	1.49999999983775	4.63999999889492	56.2850879	1	2
133	Ficedula_hypoleuca	Bird	Passeriformes	Muscicapidae	F	10.9166666730731	15.5000000011594	365.000000152391	12.7749999988532	12.999999994	1	5.84999999857397	56.7749324	1	2
134	Luscinia_svecica	Bird	Passeriformes	Muscicapidae	F	11.3999999954349	13.4999999940008	365.000000152391	17.3000000085854	13.4999999940008	1	5.90000000052112	57.47999339	1	2
135	Muscicapa_striata	Bird	Passeriformes	Muscicapidae	F	11.7999999944349	14.9999999984668	364.233999914238	15.8999999964036	13.4999999940008	1.49999999983775	3.49999999826621	51.88028551	1	2
136	Oenanthe_oenanthe	Bird	Passeriformes	Muscicapidae	F	9.59999999545161	14.9999999984668	364.233999914238	23.7749999897422	14.0000000053864	2.00000000088011	5.49999999868866	57.41268777	1	2
137	Phoenicurus_phoenicurus	Bird	Passeriformes	Muscicapidae	F	10.1999999970397	12.999999994	364.233999914238	14.8499999963067	13.4999999940008	2.00000000088011	6.17999999709788	54.32343755	1	2
138	Saxicola_rubetra	Bird	Passeriformes	Muscicapidae	F	6.05833333483899	18.000000001869	365.000000152391	16.5999999939825	12.4999999961468	1.49999999983775	5.49999999868866	55.67404307	1	2
139	Oriolus_oriolus	Bird	Passeriformes	Oriolidae	F	14.800000003403	14.4999999938153	365.000000152391	77.8499999782014	14.4999999938153	1	3.49999999826621	48.63608331	1	2
140	Dendroica_coronata	Bird	Passeriformes	Parulidae	F	6.90833333089297	12.999999994	363.46799996872	12.5500000052987	12.4999999961468	1.0750000004519	3.99999999952044	54.48245549	1	2
141	Dendroica_palmarum	Bird	Passeriformes	Parulidae	F	6.59166666676153	12.000000002544	363.46799996872	10.2500000042597	12.000000002544	1	4.50000000100677	53.49111413	1	2
142	Dendroica_pensylvanica	Bird	Passeriformes	Parulidae	F	6.9166666666072	11.0000000022179	364.358999878131	9.59999999545161	12.2500000001135	1	3.99999999952044	47.35259479	1	2
143	Dendroica_striata	Bird	Passeriformes	Parulidae	F	4.9999999978295	11.0000000022179	363.46799996872	12.3916666706554	11.4999999957542	1.49999999983775	4.50000000100677	58.89208703	1	2
144	Oporornis_formosus	Bird	Passeriformes	Parulidae	F	6.45000000124046	9.5000000037383	364.358999878131	14.1150000041575	12.4999999961468	1	4.50000000100677	36.23977818	1	2
145	Oporornis_tolmiei	Bird	Passeriformes	Parulidae	F	4.10000000118793	9.25000000439991	363.46799996872	10.4999999982835	12.000000002544	1.49999999983775	3.99999999952044	47.71085356	1	2
146	Seiurus_motacilla	Bird	Passeriformes	Parulidae	F	8.00000000256131	9.74999999990488	365.000000152391	20.8249999988982	12.999999994	1	4.9999999978295	37.78045755	1	2
147	Seiurus_noveboracensis	Bird	Passeriformes	Parulidae	F	8.90000000233096	10.0000000000595	364.233999914238	16.9999999990443	12.4999999961468	1	4.38999999961772	55.58758038	1	2
148	Vermivora_pinus	Bird	Passeriformes	Parulidae	F	7.91666666815072	10.4999999982835	364.233999914238	8.93250000075544	11.0000000022179	1	4.9999999978295	39.88164874	1	2
149	Vermivora_ruficapilla	Bird	Passeriformes	Parulidae	F	7.29999999887328	11.0000000022179	363.46799996872	8.40000000126615	11.2500000039327	1	4.50000000100677	47.82844859	1	2
150	Cardellina_rubrifrons	Bird	Passeriformes	Parulidae	F	3.00000000099567	12.000000002544	365.000000152391	9.80000000317004	12.999999994	1	3.99999999952044	30.50840499	1	2
151	Dendroica_caerulescens	Bird	Passeriformes	Parulidae	F	9.683333336918	9.5000000037383	365.000000152391	10.1999999970397	12.000000002544	1.84999999983307	3.99999999952044	44.83366151	1	2
152	Dendroica_kirtlandii	Bird	Passeriformes	Parulidae	F	8.99999999697403	11.9499999954886	364.233999914238	13.9499999962701	14.0999999945839	1	4.6299999995456	44.69125907	1	2
153	Dendroica_magnolia	Bird	Passeriformes	Parulidae	F	6.9170000026392	8.99999999697403	365.000000152391	8.59999999776863	12.000000002544	1	3.99999999952044	52.12794625	1	2
154	Dendroica_virens	Bird	Passeriformes	Parulidae	F	5.91683333409862	8.99999999697403	365.000000152391	8.99999999697403	12.000000002544	1	3.99999999952044	49.10075852	1	2
155	Helmitheros_vermivorum	Bird	Passeriformes	Parulidae	F	7.09999999966439	10.4999999982835	365.000000152391	13.2000000053813	12.999999994	1	4.6299999995456	36.37441986	1	2
156	Limnothlypis_swainsonii	Bird	Passeriformes	Parulidae	F	7.80000000237474	11.4999999957542	364.233999914238	17.3499999931837	14.4999999938153	1.49999999983775	3.00000000099567	33.39163852	1	2
157	Mniotilta_varia	Bird	Passeriformes	Parulidae	F	11.3000000031833	10.4999999982835	364.233999914238	10.8999999974374	11.0000000022179	1	4.88000000065853	48.05400621	1	2
158	Protonotaria_citrea	Bird	Passeriformes	Parulidae	F	6.49166666609084	11.2500000039327	365.000000152391	14.9500000024414	12.999999994	1.49999999983775	4.95000000207603	36.35790709	1	2
159	Seiurus_aurocapilla	Bird	Passeriformes	Parulidae	F	8.99999999697403	9.25000000439991	365.000000152391	19.3999999986559	12.000000002544	1	4.50000000100677	47.1839908	1	2
160	Setophaga_ruticilla	Bird	Passeriformes	Parulidae	F	10.0000000000595	8.4999999957817	365.000000152391	8.35000000114592	12.000000002544	1	3.99999999952044	48.01978984	1	2
161	Vermivora_chrysoptera	Bird	Passeriformes	Parulidae	F	7.89999999626349	10.0000000000595	341.234000016011	8.90000000233096	10.2500000042597	1	4.50000000100677	42.0930471	1	2
162	Wilsonia_citrina	Bird	Passeriformes	Parulidae	F	8.00000000256131	8.4999999957817	363.46799996872	10.6999999949939	12.000000002544	2.00000000088011	3.59499999937803	36.01946617	1	2
163	Wilsonia_pusilla	Bird	Passeriformes	Parulidae	F	6.79999999876199	9.34999999718943	365.000000152391	7.19999999984153	12.000000002544	1	4.95000000207603	56.96162272	1	2
164	Phylloscopus_borealis	Bird	Passeriformes	Phylloscopidae	F	3.09999999847759	12.4999999961468	365.000000152391	10.0000000000595	12.000000002544	1	5.95000000263265	59.96850667	1	2
165	Phylloscopus_ibericus	Bird	Passeriformes	Phylloscopidae	F	7.80000000237474	14.9999999984668	364.233999914238	8.00000000256131	14.0000000053864	1.49999999983775	5.49999999868866	39.42494488	1	2
166	Phylloscopus_sibilatrix	Bird	Passeriformes	Phylloscopidae	F	10.2250000007274	12.000000002544	365.000000152391	9.94999999830351	12.999999994	1.49999999983775	5.90000000052112	53.8925601	1	2
167	Phylloscopus_trochilus	Bird	Passeriformes	Phylloscopidae	F	10.8333333261012	13.4999999940008	364.233999914238	8.84999999982443	14.0000000053864	1.49999999983775	6.23000000124998	60.52673691	1	2
168	Sylvia_borin	Bird	Passeriformes	Sylviidae	F	19.083499993272	10.4999999982835	364.233999914238	19.5499999915666	11.4999999957542	1.49999999983775	4.50000000100677	54.76683322	1	2
169	Sylvia_communis	Bird	Passeriformes	Sylviidae	F	7.50166666609064	11.0000000022179	364.233999914238	15.5000000011594	11.0000000022179	2.00000000088011	4.50000000100677	50.94963202	1	2
170	Sylvia_nisoria	Bird	Passeriformes	Sylviidae	F	11.8999999986019	11.4999999957542	364.233999914238	23.3999999914905	12.999999994	1.49999999983775	4.88000000065853	50.07739658	1	2
171	Catharus_bicknelli	Bird	Passeriformes	Turdidae	F	7.34000000274205	12.000000002544	365.000000152391	29.6499999868433	12.999999994	1	3.99999999952044	47.45269356	1	2
172	Catharus_fuscescens	Bird	Passeriformes	Turdidae	F	10.1000000015431	11.0000000022179	365.000000152391	31.9250000025986	11.2500000039327	1.49999999983775	3.99999999952044	47.14515123	1	2
173	Catharus_minimus	Bird	Passeriformes	Turdidae	F	7.3166666677417	12.000000002544	365.000000152391	31.6000000128654	13.2499999942729	1	3.99999999952044	62.02990983	1	2
174	Catharus_ustulatus	Bird	Passeriformes	Turdidae	F	11.0000000022179	12.000000002544	365.000000152391	30.0666666846926	12.4999999961468	1	3.65000000148044	54.72378368	1	2
175	Hylocichla_mustelina	Bird	Passeriformes	Turdidae	F	8.90000000233096	12.2500000001135	365.125000106651	48.6500000179025	13.4999999940008	2.00000000088011	3.49999999826621	40.05268586	1	2
176	Turdus_iliacus	Bird	Passeriformes	Turdidae	F	18.7750000065675	12.999999994	364.233999914238	62.0749999755282	12.999999994	2.00000000088011	5.18999999907723	61.65389354	1	2
177	Turdus_torquatus	Bird	Passeriformes	Turdidae	F	9.0831666698553	14.0000000053864	365.000000152391	108.999999975023	14.0000000053864	2.00000000088011	4.50000000100677	52.71983607	1	2
178	Contopus_cooperi	Bird	Passeriformes	Tyrannidae	F	7.09999999966439	16.9999999990443	364.233999914238	32.7666666835411	15.7499999957216	1	3.00000000099567	51.86750152	1	2
179	Empidonax_alnorum	Bird	Passeriformes	Tyrannidae	F	7.19999999984153	13.4999999940008	365.000000152391	13.2000000053813	13.4999999940008	1	3.49999999826621	54.62092082	1	2
180	Empidonax_minimus	Bird	Passeriformes	Tyrannidae	F	8.00000000256131	15.150000000676	365.000000152391	10.2749999960719	14.0000000053864	1.0100000001483	3.99999999952044	51.70848377	1	2
181	Empidonax_oberholseri	Bird	Passeriformes	Tyrannidae	F	8.1999999977843	18.000000001869	365.000000152391	10.3999999984678	13.4999999940008	1	3.59999999833657	44.46068282	1	2
182	Empidonax_traillii	Bird	Passeriformes	Tyrannidae	F	6.99999999961281	13.4999999940008	365.000000152391	13.2499999942729	13.8999999981006	1	3.49999999826621	42.2491736	1	2
183	Empidonax_virescens	Bird	Passeriformes	Tyrannidae	F	10.9166666730731	13.8500000050781	364.233999914238	12.6999999941003	13.4999999940008	1.24999999960724	2.96499999866667	36.73310054	1	2
184	Myiarchus_crinitus	Bird	Passeriformes	Tyrannidae	F	13.8999999981006	14.9999999984668	365.000000152391	33.2749999906439	14.0000000053864	1	4.9999999978295	40.75091303	1	2
185	Tyrannus_tyrannus	Bird	Passeriformes	Tyrannidae	F	9.91666666345834	14.9500000024414	365.000000152391	40.1249999819365	12.4999999961468	1	3.49999999826621	45.74413265	1	2
186	Tyrannus_verticalis	Bird	Passeriformes	Tyrannidae	F	6.90000000273783	15.2499999991853	365.000000152391	39.5999999896868	12.999999994	1	3.82999999926252	41.0335697	1	2
187	Vireo_atricapilla	Bird	Passeriformes	Vireonidae	F	6.99999999961281	11.7000000022966	365.250000134847	8.76666667091316	15.2499999991853	2.00000000088011	3.99999999952044	31.53814111	1	2
188	Vireo_bellii	Bird	Passeriformes	Vireonidae	F	6.9170000026392	11.1500000010467	364.233999914238	8.55000000043888	14.0000000053864	2.00000000088011	3.89999999947116	34.92093497	1	2
189	Vireo_flavifrons	Bird	Passeriformes	Vireonidae	F	6.09999999890648	14.9999999984668	364.233999914238	18.000000001869	14.9999999984668	1	3.99999999952044	38.90983726	1	2
190	Vireo_flavoviridis	Bird	Passeriformes	Vireonidae	F	10.0000000000595	11.2500000039327	365.000000152391	17.3000000085854	12.4999999961468	1.49999999983775	3.34000000003805	18.20213368	1	2
191	Vireo_philadelphicus	Bird	Passeriformes	Vireonidae	F	8.83333333047074	13.4999999940008	363.46799996872	12.0250000000983	13.749999998452	1	3.99999999952044	51.97894155	1	2
192	Vireo_solitarius	Bird	Passeriformes	Vireonidae	F	7.41666666708096	12.999999994	364.233999914238	15.5583333370724	13.4999999940008	1.24999999960724	3.89999999947116	51.014611	1	2
193	Sphyrapicus_varius	Bird	Piciformes	Picidae	F	6.79999999876199	26.9999999998831	365.000000152391	50.2999999946836	12.000000002544	1	4.9999999978295	52.8253802	1	2
194	Accipiter_cooperii	Bird	Accipitriformes	Accipitridae	F	12.000000002544	32.0000000064088	729.999999896021	452.000000075831	29.7500000002488	1	4.34999999956242	47.35603646	1	1
195	Accipiter_gentilis	Bird	Accipitriformes	Accipitridae	F	17.708333323125	41.6500000161247	636.834999788979	988.749999919057	34.7499999996247	1	3.49999999826621	55.28367697	1	1
196	Accipiter_nisus	Bird	Accipitriformes	Accipitridae	F	17.8916666649359	26.5000000002073	365.000000152391	212.000000069533	34.0000000130505	1	4.74999999977889	58.1178374	1	1
197	Accipiter_striatus	Bird	Accipitriformes	Accipitridae	F	12.5833333329945	24.2499999907003	547.87500014301	138.500000051606	32.9999999846062	1	4.25000000027062	56.16347387	1	1
198	Aegypius_monachus	Bird	Accipitriformes	Accipitridae	F	32.2499999922025	112.500000039997	1999.07399935133	9624.99999849864	53.5000000052451	1	1	39.57786999	1	1
199	Aquila_chrysaetos	Bird	Accipitriformes	Accipitridae	F	32.0000000064088	74.4999999712792	1460.00000043452	4382.99999816436	44.0000000035965	1	2.00000000088011	61.61198291	1	1
200	Aquila_heliaca	Bird	Accipitriformes	Accipitridae	F	56.0000000148316	70.5000000128153	1635.60600022517	3261.99999940971	43.0000000131768	1	2.50000000031461	50.35111839	1	1
201	Buteo_buteo	Bird	Accipitriformes	Accipitridae	F	25.336666668951	36.7500000125374	910.202000091568	878.249999871831	34.9999999828705	1	3.00000000099567	55.70748928	1	1
202	Buteo_jamaicensis	Bird	Accipitriformes	Accipitridae	F	25.4999999958083	45.2499999933964	729.999999896021	1126.00000033821	30.9999999849605	1	2.75000000088418	54.43346353	1	1
203	Buteo_lineatus	Bird	Accipitriformes	Accipitridae	F	20.0000000089202	41.9999999880985	545.968000017046	616.000000287352	32.9999999846062	1	3.20000000062182	44.24334305	1	1
204	Buteo_platypterus	Bird	Accipitriformes	Accipitridae	F	16.3200000075731	39.7499999960115	584.400000072147	436.999999958227	29.4999999897997	1	2.50000000031461	42.99284093	1	1
205	Buteo_regalis	Bird	Accipitriformes	Accipitridae	F	20.0000000089202	45.9999999775016	729.999999896021	1469.50000020724	33.249999996613	1	3.7500000000663	45.61755064	1	1
206	Buteo_rufinus	Bird	Accipitriformes	Accipitridae	F	8.4999999957817	46.500000018911	726.936000257331	1174.49999988376	32.9999999846062	1	3.24999999888965	44.94082885	1	1
207	Buteogallus_anthracinus	Bird	Accipitriformes	Accipitridae	F	13.4999999940008	46.500000018911	729.999999896021	996.00000041374	38.2499999895752	1	1.49999999983775	15.71316192	1	1
208	Circaetus_beaudouini	Bird	Accipitriformes	Accipitridae	F	17.3000000085854	72.5000000101044	1274.43600027474	1717.24999983859	46.500000018911	1	1	11.51792386	1	1
209	Circaetus_gallicus	Bird	Accipitriformes	Accipitridae	F	17.3000000085854	72.5000000101044	1274.43600027474	1717.24999983859	46.500000018911	1	1	45.51931991	1	1
210	Circus_aeruginosus	Bird	Accipitriformes	Accipitridae	F	18.199999998494	37.5000000008863	819.335000303214	606.999999963885	34.4999999987127	1	4.74999999977889	50.97559756	1	1
211	Circus_cyaneus	Bird	Accipitriformes	Accipitridae	F	16.7498333337887	36.2499999891002	584.400000072147	436.49999987793	30.9999999849605	1	4.50000000100677	58.89105019	1	1
212	Gyps_fulvus	Bird	Accipitriformes	Accipitridae	F	41.4000000069855	113.750000019217	1460.00000043452	7436.00000117984	54.0000000235292	1	1	39.83338161	1	1
213	Haliaeetus_albicilla	Bird	Accipitriformes	Accipitridae	F	29.8333333448878	73.7499999837802	1729.53700066638	4792.99999923488	39.5000000036705	1	2.00000000088011	62.11701826	1	1
214	Haliaeetus_leucocephalus	Bird	Accipitriformes	Accipitridae	F	32.966666667967	74.2500000235514	1460.00000043452	4740.00000147356	34.9999999828705	1	2.00000000088011	58.98716172	1	1
215	Hieraaetus_pennatus	Bird	Accipitriformes	Accipitridae	F	12.000000002544	52.0000000217658	726.936000257331	841.999999795961	36.2499999891002	1	2.00000000088011	45.4778557	1	1
216	Milvus_migrans	Bird	Accipitriformes	Accipitridae	F	23.7499999885846	42.7499999836366	1094.99999972559	828.500000110507	32.0000000064088	1	2.50000000031461	50.19041098	1	1
217	Milvus_milvus	Bird	Accipitriformes	Accipitridae	F	25.9999999994415	58.0000000263077	1001.83499957279	1089.99999975672	31.500000005305	1	2.00000000088011	51.72949654	1	1
218	Neophron_percnopterus	Bird	Accipitriformes	Accipitridae	F	37.0000000131637	80.0000000260895	1817.34000087203	2039.33333324617	41.9999999880985	1	2.00000000088011	36.34642738	1	1
219	Rostrhamus_sociabilis	Bird	Accipitriformes	Accipitridae	F	16.9999999990443	30.0000000101353	657.450000307077	382.583333156877	30.0000000101353	1.49999999983775	3.00000000099567	-9.579487	1	1
220	Aquila_wahlbergi	Bird	Accipitriformes	Accipitridae	F	11.7999999944349	72.5000000101044	1090.40400026805	786.999999671504	45.5000000019608	1	1	-16.55650855	1	1
221	Pernis_ptilorhyncus	Bird	Accipitriformes	Accipitridae	F	29.0000000003923	41.9999999880985	910.967999628224	837.500000251902	32.49999998909	1	2.00000000088011	49.69746988	1	1
222	Cathartes_aura	Bird	Accipitriformes	Cathartidae	F	16.8333333230111	75.0000000347767	730.499999860654	1776.00000079544	39.2499999910346	1	2.00000000088011	41.71535432	1	1
223	Pandion_haliaetus	Bird	Accipitriformes	Pandionidae	F	25.000000003295	52.5000000211272	1092.70200010537	1527.49999993012	37.5000000008863	1	3.00000000099567	54.8745859	1	1
224	Aix_galericulata	Bird	Anseriformes	Anatidae	F	8.99999999697403	42.5000000029592	363.46799996872	560.000000151651	29.0000000003923	1	10.4999999982835	47.59571461	1	1
225	Aix_sponsa	Bird	Anseriformes	Anatidae	F	22.4999999952666	61.500000011533	365.000000152391	657.499999965863	30.0000000101353	1.49999999983775	11.7999999944349	47.55660731	1	1
226	Anas_crecca	Bird	Anseriformes	Anatidae	F	21.0000000058081	38.9999999949438	271.734000102425	343.80000001762	21.9999999921171	1	9.5000000037383	58.77897818	1	1
227	Anas_platyrhynchos	Bird	Anseriformes	Anatidae	F	29.0000000003923	55.5000000137424	365.000000152391	1120.99999991911	26.5000000002073	1	10.5149999983737	56.3127037	1	1
228	Anas_rubripes	Bird	Anseriformes	Anatidae	F	26.4166666643082	56.0000000148316	365.000000152391	1153.66666670447	27.2499999970229	1	9.50081301052506	51.89738391	1	1
229	Anser_anser	Bird	Anseriformes	Anatidae	F	25.9999999994415	54.9999999872141	1094.99999972559	3308.49999850418	27.5000000090055	1	4.9999999978295	51.62953173	1	1
230	Aythya_americana	Bird	Anseriformes	Anatidae	F	21.399999999405	64.7500000272179	365.000000152391	1056.2500003471	25.000000003295	1	9.29555606051029	49.47351509	1	1
231	Aythya_ferina	Bird	Anseriformes	Anatidae	F	22.7083333261734	92.5000000445499	365.000000152391	853.499999799859	26.9999999998831	1	8.79999999573938	53.81997847	1	1
232	Aythya_fuligula	Bird	Anseriformes	Anatidae	F	21.9999999921171	47.4999999980717	365.000000152391	701.500000320926	24.5000000110083	1	9.59999999545161	58.32031269	1	1
233	Aythya_nyroca	Bird	Anseriformes	Anatidae	F	8.7083333366698	57.50000001131	363.46799996872	573.999999816569	25.9999999994415	1	8.99999999697403	46.96194378	1	1
234	Branta_canadensis	Bird	Anseriformes	Anatidae	F	27.4166666672871	50.7500000039637	729.999999896021	3984.50000064628	27.9999999950943	1	5.15000000167043	57.54784266	1	1
235	Bucephala_albeola	Bird	Anseriformes	Anatidae	F	14.9000000007239	52.5000000211272	728.468000149042	399.999999956807	30.0000000101353	1	8.40054496054289	56.93841026	1	1
236	Clangula_hyemalis	Bird	Anseriformes	Anatidae	F	15.5999999960143	34.9999999828705	728.468000149042	813.999999997932	25.000000003295	1	7.50000000343301	68.24208564	1	1
237	Cygnus_buccinator	Bird	Anseriformes	Anatidae	F	26.5000000002073	98.4999999824627	1091.9360005146	10299.9999977574	34.9999999828705	1	5.20000000214562	58.54543247	1	1
238	Cygnus_melancoryphus	Bird	Anseriformes	Anatidae	F	20.0000000089202	69.9999999965449	730.499999860654	4274.99999841457	34.9999999828705	1	5.51720647598708	-49.67190383	1	1
239	Cygnus_olor	Bird	Anseriformes	Anatidae	F	27.6915000028634	134.999999940812	1183.56900011573	10230.0000005558	35.99999998358	1	5.95000000263265	50.95079465	1	1
240	Dendrocygna_autumnalis	Bird	Anseriformes	Anatidae	F	8.1999999977843	58.0000000263077	365.000000152391	826.499999784219	26.9999999998831	1	13.749999998452	-6.47958462	1	1
241	Mergus_merganser	Bird	Anseriformes	Anatidae	F	13.7999999977484	65.0000000067836	729.999999896021	1462.49999984496	30.0000000101353	1	9.80000000317004	56.05615292	1	1
242	Mergus_serrator	Bird	Anseriformes	Anatidae	F	9.33166666542792	60.749999986595	728.468000149042	1042.58333278139	31.7499999892462	1	9.10000000434248	60.85194395	1	1
243	Netta_rufina	Bird	Anseriformes	Anatidae	F	7.39999999844508	47.4999999980717	365.000000152391	1118.00000031858	26.9999999998831	1	8.99999999697403	46.73103851	1	1
244	Oxyura_jamaicensis	Bird	Anseriformes	Anatidae	F	13.6000000035087	55.7499999810323	365.000000152391	549.999999875416	23.4999999964723	1	8.00000000256131	48.05032271	1	1
245	Somateria_mollissima	Bird	Anseriformes	Anatidae	F	23.0000000016296	58.0000000263077	729.999999896021	2091.99999961337	25.9999999994415	1	4.14999999899318	65.35937677	1	1
246	Somateria_spectabilis	Bird	Anseriformes	Anatidae	F	18.8999999987602	30.0000000101353	819.335000303214	1650.00000017387	23.2499999992243	1	4.70000000133474	73.22181113	1	1
247	Tadorna_tadorna	Bird	Anseriformes	Anatidae	F	24.7499999996362	53.7499999995823	729.999999896021	1094.00000001977	30.0000000101353	1	8.94999999743346	48.43189073	1	1
248	Anas_clypeata	Bird	Anseriformes	Anatidae	F	20.4000000030565	44.7500000124913	239.999999917922	613.000000039102	23.0000000016296	1	10.0000000000595	56.28435667	1	1
249	Anas_cyanoptera	Bird	Anseriformes	Anatidae	F	12.8999999952576	48.9999999945793	364.233999914238	382.999999930813	23.0000000016296	1.24999999960724	10.0000000000595	41.97033498	1	1
250	Anas_penelope	Bird	Anseriformes	Anatidae	F	18.2499999994799	42.5000000029592	365.000000152391	756.999999668851	24.29999999158	1	8.99999999697403	61.69587435	1	1
251	Anas_strepera	Bird	Anseriformes	Anatidae	F	20.900000000611	49.5000000210551	239.999999917922	849.999999588292	25.9999999994415	1	10.0000000000595	50.307056	1	1
252	Apus_barbatus	Bird	Apodiformes	Apodidae	F	21.0000000058081	42.5000000029592	728.468000149042	40.0999999874678	19.5999999953652	1	2.00000000088011	-10.95719526	1	1
253	Apus_caffer	Bird	Apodiformes	Apodidae	F	10.0000000000595	44.0000000035965	726.936000257331	22.1000000105261	21.8000000044681	3.00000000099567	2.00000000088011	1.45410965	1	1
254	Apus_niansae	Bird	Apodiformes	Apodidae	F	21.0000000058081	44.4500000017818	728.468000149042	40.0500000194495	20.4999999970406	1.49999999983775	2.34999999963324	5.63334107	1	1
255	Chaetura_vauxi	Bird	Apodiformes	Apodidae	F	5.09166666468321	27.5000000090055	365.125000106651	18.2250000019187	18.9999999968376	1	3.99999999952044	15.80409151	1	1
256	Tachymarptis_melba	Bird	Apodiformes	Apodidae	F	25.9999999994415	49.9999999785927	728.468000149042	97.8333333724626	20.0000000089202	1	2.59999999992867	30.1755553	1	1
257	Lampornis_clemenciae	Bird	Apodiformes	Trochilidae	F	9.95833333748033	26.5000000002073	365.000000152391	7.59999999777863	17.7500000013947	2.24999999951326	2.00000000088011	22.08834151	1	1
258	Selasphorus_platycercus	Bird	Apodiformes	Trochilidae	F	12.1000000048074	21.9999999921171	364.233999914238	3.54999999827	16.2500000036441	1.75000000011301	2.00000000088011	22.3746038	1	1
259	Selasphorus_sasin	Bird	Apodiformes	Trochilidae	F	3.99999999952044	23.4999999964723	363.46799996872	3.16749999932483	19.5000000083908	2.00000000088011	2.00500000048414	38.22334291	1	1
260	Upupa_epops	Bird	Bucerotiformes	Upupidae	F	11.099999996467	27.5000000090055	364.233999914238	66.2500000088556	15.5000000011594	1.49999999983775	5.70000000090912	43.96090126	1	1
261	Phalaenoptilus_nuttallii	Bird	Caprimulgiformes	Caprimulgidae	F	3.00000000099567	21.0000000058081	365.000000152391	48.9249999861963	20.0000000089202	1	2.00000000088011	28.9444563	1	1
262	Aethia_cristatella	Bird	Charadriiformes	Alcidae	F	8.79999999573938	32.0000000064088	1094.99999972559	263.999999961373	34.0000000130505	1	1	58.48977577	1	1
263	Aethia_pusilla	Bird	Charadriiformes	Alcidae	F	6.24166666831963	32.0000000064088	1094.99999972559	84.9999999583231	30.0000000101353	1	1	60.70821913	1	1
264	Alca_torda	Bird	Charadriiformes	Alcidae	F	18.000000001869	17.2000000031062	1456.93599948228	719.999999992727	35.5499999911392	1	1	62.22562455	1	1
265	Alle_alle	Bird	Charadriiformes	Alcidae	F	15.9999999961635	26.9999999998831	1095.74999967246	159.999999962588	29.0000000003923	1	1	78.43250467	1	1
266	Brachyramphus_perdix	Bird	Charadriiformes	Alcidae	F	8.59999999776863	21.0000000058081	729.999999896021	224.999999954005	30.0000000101353	1	1	56.29429072	1	1
267	Cepphus_columba	Bird	Charadriiformes	Alcidae	F	12.0833333256897	35.99999998358	1094.99999972559	486.999999959779	30.9999999849605	1	2.00000000088011	58.75839874	1	1
268	Cerorhinca_monocerata	Bird	Charadriiformes	Alcidae	F	7.39999999844508	38.4999999886911	1094.99999972559	504.999999860943	38.4999999886911	1	1	55.19988316	1	1
269	Fratercula_arctica	Bird	Charadriiformes	Alcidae	F	27.4583333290893	47.7000000050421	1460.00000043452	437.916666875531	41.8000000196163	1	1	66.25457457	1	1
270	Fratercula_cirrhata	Bird	Charadriiformes	Alcidae	F	5.99999999863167	49.9999999785927	1278.3749998387	774.999999726156	39.9999999954425	1.49999999983775	1	56.16149874	1	1
271	Fratercula_corniculata	Bird	Charadriiformes	Alcidae	F	20.0000000089202	36.5000000150217	1461.00000036423	581.00000008604	41.0000000121234	1	1	61.99486	1	1
272	Ptychoramphus_aleuticus	Bird	Charadriiformes	Alcidae	F	10.1999999970397	43.4999999958832	729.999999896021	184.000000071947	37.5000000008863	1.49999999983775	1	55.19687812	1	1
273	Uria_aalge	Bird	Charadriiformes	Alcidae	F	29.5833333425806	59.9999999866739	1824.99999996972	991.500000039808	31.7000000037015	1	1	64.92860573	1	1
274	Burhinus_oedicnemus	Bird	Charadriiformes	Burhinidae	F	17.8316666680493	38.9999999949438	726.936000257331	458.99999997221	25.000000003295	1.49999999983775	2.00000000088011	42.18637268	1	1
275	Charadrius_alexandrinus	Bird	Charadriiformes	Charadriidae	F	14.9999999984668	29.0000000003923	427.601000093049	42.2999999977906	25.000000003295	1.49999999983775	3.00000000099567	44.78952969	1	1
276	Charadrius_dubius	Bird	Charadriiformes	Charadriidae	F	12.5414999965375	23.4999999964723	637.601000091683	38.7249999882689	24.5000000110083	2.00000000088011	3.99999999952044	49.61553592	1	1
277	Charadrius_vociferus	Bird	Charadriiformes	Charadriidae	F	10.8999999974374	27.5000000090055	365.000000152391	94.2749999863848	24.549999994095	1.49999999983775	3.99999999952044	52.2612747	1	1
278	Pluvialis_apricaria	Bird	Charadriiformes	Charadriidae	F	12.7500000050435	29.0000000003923	365.250000134847	213.249999920716	30.7000000124903	1	3.99999999952044	65.66832796	1	1
279	Vanellus_vanellus	Bird	Charadriiformes	Charadriidae	F	23.5999999992551	37.5000000008863	728.468000149042	218.000000045979	25.7000000025398	1	3.99999999952044	53.07383079	1	1
280	Haematopus_ostralegus	Bird	Charadriiformes	Haematopodidae	F	35.99999998358	30.0000000101353	1453.87199970057	526.000000137965	25.4999999958083	1	2.90000000002196	51.84314512	1	1
281	Haematopus_palliatus	Bird	Charadriiformes	Haematopodidae	F	26.5000000002073	30.0000000101353	1274.43600027474	560.000000151651	26.2499999990121	1	2.7849999989438	40.43905628	1	1
282	Anous_stolidus	Bird	Charadriiformes	Laridae	F	24.9166666765664	34.9999999828705	1094.99999972559	180.000000019762	35.4999999829114	1	1	-4.41236806	1	1
283	Larus_argentatus	Bird	Charadriiformes	Laridae	F	33.4165000008368	39.9999999954425	1457.7019998492	1085.0000000276	27.2499999970229	1	2.79999999949276	63.10078361	1	1
284	Larus_cachinnans	Bird	Charadriiformes	Laridae	F	32.0830000052801	41.2500000090465	1460.00000043452	1089.4999995809	25.9999999994415	1	2.59999999992867	47.50525977	1	1
285	Larus_canus	Bird	Charadriiformes	Laridae	F	27.9183333403816	32.9999999846062	1092.70200010537	415.749999969635	24.1499999976192	1	3.00000000099567	60.72911376	1	1
286	Larus_fuscus	Bird	Charadriiformes	Laridae	F	32.7499999973387	39.9999999954425	1460.00000043452	1010.25000004184	25.9999999994415	1	2.69999999997223	66.69662041	1	1
287	Larus_glaucescens	Bird	Charadriiformes	Laridae	F	28.3750000056305	41.9999999880985	2008.87500026269	1010.00000016634	26.9999999998831	1	2.75000000088418	61.63213988	1	1
288	Larus_hyperboreus	Bird	Charadriiformes	Laridae	F	21.0000000058081	43.7500000085915	1460.00000043452	1605.50000075528	27.2499999970229	1	2.79999999949276	73.85544115	1	1
289	Larus_marinus	Bird	Charadriiformes	Laridae	F	25.7498333179635	52.5000000211272	1639.43599962094	1658.49999935798	27.7499999946597	1	3.00000000099567	57.34984957	1	1
290	Larus_melanocephalus	Bird	Charadriiformes	Laridae	F	14.9999999984668	37.5000000008863	1001.83499957279	255.999999877232	23.9999999916493	1	3.00000000099567	45.34060933	1	1
291	Larus_ridibundus	Bird	Charadriiformes	Laridae	F	31.333333314474	34.9999999828705	728.468000149042	271.666666782736	23.2499999992243	1	2.69999999997223	55.43881859	1	1
292	Rissa_tridactyla	Bird	Charadriiformes	Laridae	F	23.0833333241153	42.6999999899835	1643.12499920449	407.750000203417	27.1499999896845	1	2.00000000088011	65.379609	1	1
293	Rynchops_niger	Bird	Charadriiformes	Laridae	F	20.0000000089202	34.9999999828705	910.202000091568	299.500000133126	23.0000000016296	1	3.7500000000663	37.57003168	1	1
294	Sterna_dougallii	Bird	Charadriiformes	Laridae	F	23.8333333325742	28.4999999921738	910.967999628224	111.999999966949	23.0000000016296	1	1.65999999938837	17.39017673	1	1
295	Sterna_hirundo	Bird	Charadriiformes	Laridae	F	32.9999999846062	26.7499999908511	910.967999628224	124.000000048975	22.7499999909692	1	2.50000000031461	51.57550982	1	1
296	Sterna_albifrons	Bird	Charadriiformes	Laridae	F	23.9000000014946	22.2500000086275	728.468000149042	57.1666666702176	21.2499999921285	1	2.19999999919861	47.58281574	1	1
297	Sterna_antillarum	Bird	Charadriiformes	Laridae	F	23.9169999962515	23.0000000016296	730.499999860654	46.8500000147844	21.0000000058081	1	2.00000000088011	29.04603563	1	1
298	Sterna_caspia	Bird	Charadriiformes	Laridae	F	29.7916666563569	37.0000000131637	1092.70200010537	654.666666505422	23.4999999964723	1	2.2250000008495	46.78696129	1	1
299	Sterna_maxima	Bird	Charadriiformes	Laridae	F	24.6000000015174	32.7499999973387	910.967999628224	418.500000029492	29.2500000094224	1	1.49999999983775	39.15237264	1	1
300	Sterna_nilotica	Bird	Charadriiformes	Laridae	F	15.7499999957216	31.500000005305	1821.17000060179	220.500000024938	22.2500000086275	1	3.00000000099567	43.12095482	1	1
301	Sterna_sandvicensis	Bird	Charadriiformes	Laridae	F	27.1666666781118	32.0000000064088	910.967999628224	208.000000062126	23.4999999964723	1	1.21000000047353	43.55137913	1	1
302	Sterna_saundersi	Bird	Charadriiformes	Laridae	F	23.9000000014946	22.2500000086275	728.468000149042	42.5000000029592	21.2499999921285	1	2.10000000056831	24.02914742	1	1
303	Himantopus_himantopus	Bird	Charadriiformes	Recurvirostridae	F	10.2250000007274	30.0000000101353	726.936000257331	161.000000002501	23.7499999885846	1	3.95499999913141	46.43124773	1	1
304	Recurvirostra_americana	Bird	Charadriiformes	Recurvirostridae	F	9.58333333740386	31.500000005305	365.000000152391	309.249999915699	24.0999999880317	1	3.99999999952044	43.84562222	1	1
305	Recurvirostra_avosetta	Bird	Charadriiformes	Recurvirostridae	F	27.8000000084348	38.4999999886911	729.999999896021	303.999999876509	23.6999999966563	1	3.69499999852139	49.38577775	1	1
306	Calidris_maritima	Bird	Charadriiformes	Scolopacidae	F	20.3500000022669	21.0000000058081	1094.99999972559	69.4750000258053	21.7500000101204	1	3.99999999952044	71.23785512	1	1
307	Gallinago_gallinago	Bird	Charadriiformes	Scolopacidae	F	12.3333333336279	18.7499999921921	455.100999845515	113.000000032505	18.9999999968376	1	3.99999999952044	59.49148985	1	1
308	Numenius_arquata	Bird	Charadriiformes	Scolopacidae	F	31.500000005305	45.0000000103356	728.468000149042	734.999999843565	28.7999999959133	1	3.99999999952044	56.33111284	1	1
309	Scolopax_minor	Bird	Charadriiformes	Scolopacidae	F	10.3166666722119	14.4999999938153	331.734000012908	196.250000066231	20.2500000090609	1	3.99999999952044	43.75966394	1	1
310	Scolopax_rusticola	Bird	Charadriiformes	Scolopacidae	F	15.5000000011594	17.5000000012343	455.100999845515	309.499999961421	22.2999999896066	1.49999999983775	3.99999999952044	55.35826493	1	1
311	Tringa_totanus	Bird	Charadriiformes	Scolopacidae	F	23.6200000054511	29.4999999897997	364.233999914238	128.999999953344	23.7499999885846	1	3.99999999952044	48.2285336	1	1
312	Catharacta_skua	Bird	Charadriiformes	Stercorariidae	F	32.8600000128442	44.0000000035965	1821.9360000582	1420.24999937902	29.0000000003923	1	2.00000000088011	65.92576174	1	1
313	Ciconia_ciconia	Bird	Ciconiiformes	Ciconiidae	F	38.9999999949438	60.999999989428	1277.87499990138	3350.00000060597	33.5000000056608	1	3.99999999952044	45.65339803	1	1
314	Ciconia_nigra	Bird	Ciconiiformes	Ciconiidae	F	30.9999999849605	66.9999999738053	1090.40400026805	3000.00000104926	35.4999999829114	1	3.49999999826621	48.66127651	1	1
315	Mycteria_americana	Bird	Ciconiiformes	Ciconiidae	F	21.8333333339207	53.7499999995823	1460.00000043452	2500.00000035927	30.0000000101353	1	3.01999999883193	31.81172026	1	1
316	Mycteria_ibis	Bird	Ciconiiformes	Ciconiidae	F	18.9999999968376	54.9999999872141	1090.40400026805	2000.00000091584	30.0000000101353	1	2.75000000088418	-1.01598603	1	1
317	Leptoptilos_crumeniferus	Bird	Ciconiiformes	Ciconiidae	F	41.0000000121234	104.99999998346	1460.00000043452	6399.99999777431	30.0000000101353	1	2.19999999919861	-3.18987327	1	1
318	Columba_oenas	Bird	Columbiformes	Columbidae	F	12.5833333329945	25.000000003295	364.233999914238	295.999999904078	16.9999999990443	3.49999999826621	2.17000000097136	52.81822233	1	1
319	Columba_palumbus	Bird	Columbiformes	Columbidae	F	16.3316666761444	33.3000000004529	364.233999914238	489.999999948711	16.9999999990443	1.49999999983775	1.89999999967245	53.68976312	1	1
320	Patagioenas_fasciata	Bird	Columbiformes	Columbidae	F	18.4999999984408	30.0000000101353	492.962499881252	352.499999911056	18.9999999968376	2.00000000088011	1.0750000004519	40.05299161	1	1
321	Zenaida_asiatica	Bird	Columbiformes	Columbidae	F	21.8000000044681	14.9999999984668	365.000000152391	152.999999939957	13.2499999942729	2.00000000088011	2.00000000088011	31.23617319	1	1
322	Zenaida_macroura	Bird	Columbiformes	Columbidae	F	19.333333335686	14.0000000053864	136.312500005201	118.999999986728	14.4000000060198	3.99999999952044	2.00000000088011	49.5056139	1	1
323	Stigmatopelia_senegalensis	Bird	Columbiformes	Columbidae	F	5.75000000109676	15.5000000011594	363.46799996872	101.000000016033	12.999999994	5.49999999868866	2.00000000088011	11.79884303	1	1
324	Alcedo_atthis	Bird	Coraciiformes	Alcedinidae	F	21.0000000058081	25.000000003295	365.000000152391	31.4000000026939	20.0000000089202	1.49999999983775	6.50000000063966	49.9145691	1	1
325	Falco_cherrug	Bird	Falconiformes	Falconidae	F	15.9166666625501	42.5000000029592	726.936000257331	994.9999998422	29.0000000003923	1	3.99999999952044	48.88509402	1	1
326	Falco_columbarius	Bird	Falconiformes	Falconidae	F	12.4999999961468	30.0000000101353	545.201999894108	187.574999919007	30.0000000101353	1	4.50000000100677	56.82464644	1	1
327	Falco_peregrinus	Bird	Falconiformes	Falconidae	F	17.3366666646405	38.9999999949438	726.936000257331	827.250000164026	30.0000000101353	1	3.49999999826621	61.42354396	1	1
328	Falco_rusticolus	Bird	Falconiformes	Falconidae	F	12.9169999967723	47.7500000034982	728.468000149042	1415.75000000862	34.9999999828705	1	3.60999999875531	74.44303635	1	1
329	Falco_sparverius	Bird	Falconiformes	Falconidae	F	14.0000000053864	30.0000000101353	365.000000152391	115.500000004407	29.0000000003923	1.24999999960724	4.59999999772277	54.56459369	1	1
330	Falco_subbuteo	Bird	Falconiformes	Falconidae	F	10.7999999985941	30.9999999849605	545.968000017046	210.000000059332	29.4999999897997	1	3.00000000099567	51.18588783	1	1
331	Falco_tinnunculus	Bird	Falconiformes	Falconidae	F	20.4166666716335	29.4999999897997	365.000000152391	204.750000054632	27.9999999950943	1	4.50000000100677	55.00575654	1	1
332	Lagopus_lagopus	Bird	Galliformes	Phasianidae	F	8.5831666685774	12.000000002544	364.233999914238	595.00000027035	21.5500000097027	1	8.94999999743346	69.49645764	1	1
333	Gavia_arctica	Bird	Gaviiformes	Gaviidae	F	27.9999999950943	61.2499999739787	1001.83499957279	2665.00000106615	29.0000000003923	1.49999999983775	1.95000000082747	61.60961104	1	1
334	Gavia_immer	Bird	Gaviiformes	Gaviidae	F	20.0000000089202	75.2500000279189	1093.96799989379	4400.00000041205	27.5000000090055	1	2.00000000088011	58.05485695	1	1
335	Gavia_pacifica	Bird	Gaviiformes	Gaviidae	F	27.9999999950943	61.2499999739787	1001.83499957279	2665.00000106615	29.0000000003923	1.49999999983775	1.95000000082747	65.3371206	1	1
336	Gavia_stellata	Bird	Gaviiformes	Gaviidae	F	23.5833333367473	43.0000000131768	1001.83499957279	1603.00000062589	27.5000000090055	1	2.00000000088011	65.75571676	1	1
337	Grus_japonensis	Bird	Gruiformes	Gruidae	F	27.6000000076423	95.0000000379486	1183.56900011573	8499.99999593353	31.7499999892462	1	2.00000000088011	48.03149532	1	1
338	Grus_canadensis	Bird	Gruiformes	Gruidae	F	21.4999999971272	70.5000000128153	1094.99999972559	4170.00000086383	29.0000000003923	1	2.00000000088011	60.57981059	1	1
339	Fulica_americana	Bird	Gruiformes	Rallidae	F	22.2999999896066	54.2499999771841	365.000000152391	620.500000220487	22.7499999909692	2.00000000088011	9.5000000037383	49.03814622	1	1
340	Fulica_atra	Bird	Gruiformes	Rallidae	F	20.5916666624132	57.50000001131	365.000000152391	774.999999726156	22.4999999952666	1.49999999983775	7.59999999777863	51.76351494	1	1
341	Gallinula_chloropus	Bird	Gruiformes	Rallidae	F	12.8333333253044	45.0000000103356	364.233999914238	376.9999998311	20.0000000089202	2.00000000088011	6.99999999961281	48.85001315	1	1
342	Rallus_aquaticus	Bird	Gruiformes	Rallidae	F	8.77499999691182	52.5000000211272	364.233999914238	115.500000004407	20.4999999970406	2.00000000088011	8.4999999957817	51.25519588	1	1
343	Rallus_longirostris	Bird	Gruiformes	Rallidae	F	7.50000000343301	64.7500000272179	363.46799996872	294.833333353462	21.9999999921171	1.49999999983775	10.0000000000595	-3.49841684	1	1
344	Otis_tarda	Bird	Otidiformes	Otididae	F	28.3000000099279	33.7499999892493	1635.60600022517	7895.50000073666	24.5000000110083	1	2.50000000031461	50.01051828	1	1
345	Aegithalos_caudatus	Bird	Passeriformes	Aegithalidae	F	10.7999999985941	15.9999999961635	365.000000152391	8.59999999776863	14.9999999984668	1	9.89999999860861	51.1700275	1	1
346	Alauda_arvensis	Bird	Passeriformes	Alaudidae	F	10.0000000000595	15.2499999991853	364.233999914238	37.5000000008863	11.4999999957542	2.00000000088011	3.42999999938998	43.69308412	1	1
347	Eremophila_alpestris	Bird	Passeriformes	Alaudidae	F	7.91666666815072	17.5000000012343	364.233999914238	34.250000009993	11.0000000022179	1.49999999983775	3.52000000137278	64.56959324	1	1
348	Lullula_arborea	Bird	Passeriformes	Alaudidae	F	4.95000000207603	18.4999999984408	364.233999914238	26.9000000105504	14.0000000053864	2.00000000088011	3.73500000155084	50.42532836	1	1
349	Bombycilla_cedrorum	Bird	Passeriformes	Bombycillidae	F	7.59999999777863	20.4999999970406	365.000000152391	32.0481666845343	14.0000000053864	1.89999999967245	3.99999999952044	52.51423662	1	1
350	Bombycilla_garrulus	Bird	Passeriformes	Bombycillidae	F	5.83333333180874	20.4999999970406	365.000000152391	54.4499999793651	15.2499999991853	1	4.9999999978295	61.72007104	1	1
351	Plectrophenax_nivalis	Bird	Passeriformes	Calcariidae	F	8.79999999573938	13.4999999940008	364.233999914238	40.3333333362119	12.000000002544	1	5.22999999959817	70.12636603	1	1
352	Passerina_caerulea	Bird	Passeriformes	Cardinalidae	F	5.91700000180731	12.999999994	547.749999739503	28.3999999952526	11.0000000022179	1.75000000011301	3.7500000000663	34.25100185	1	1
353	Pheucticus_melanocephalus	Bird	Passeriformes	Cardinalidae	F	11.9166666729598	12.0500000007632	364.233999914238	45.5500000133932	12.4999999961468	1.24999999960724	3.40000000128481	40.88857467	1	1
354	Certhia_americana	Bird	Passeriformes	Certhiidae	F	4.59999999772277	15.5000000011594	365.000000152391	8.99999999697403	14.9999999984668	1.49999999983775	5.49999999868866	45.97235171	1	1
355	Cinclus_cinclus	Bird	Passeriformes	Cinclidae	F	10.5833333262362	21.9999999921171	364.233999914238	61.7000000054702	15.9999999961635	2.00000000088011	4.52000000070449	46.91779621	1	1
356	Corvus_brachyrhynchos	Bird	Passeriformes	Corvidae	F	14.6000000041714	30.1499999947782	729.999999896021	452.999999781186	18.000000001869	1	4.58999999966744	52.72833221	1	1
357	Corvus_corone	Bird	Passeriformes	Corvidae	F	14.6666666629978	34.0000000130505	910.967999628224	544.499999796893	18.9999999968376	1	4.50000000100677	63.44377951	1	1
358	Corvus_frugilegus	Bird	Passeriformes	Corvidae	F	19.9168333271724	32.49999998909	546.733999837647	453.500000201721	16.9999999990443	1	3.99999999952044	53.36327586	1	1
359	Corvus_monedula	Bird	Passeriformes	Corvidae	F	14.4999999938153	32.49999998909	637.601000091683	246.000000016639	18.000000001869	1	4.50000000100677	48.35310841	1	1
360	Cyanocitta_cristata	Bird	Passeriformes	Corvidae	F	18.300000002793	18.9999999968376	455.100999845515	85.2499999860508	16.9999999990443	1	4.33999999951256	52.46609873	1	1
361	Ammodramus_caudacutus	Bird	Passeriformes	Emberizidae	F	10.0000000000595	10.0000000000595	365.000000152391	17.4749999979052	11.0000000022179	2.00000000088011	3.97000000119458	41.62465723	1	1
362	Ammodramus_maritimus	Bird	Passeriformes	Emberizidae	F	8.9583333353067	9.59999999545161	365.000000152391	23.2499999992243	12.000000002544	2.00000000088011	3.99999999952044	41.61536061	1	1
363	Ammodramus_savannarum	Bird	Passeriformes	Emberizidae	F	5.10000000137557	8.99999999697403	365.125000106651	17.9000000027439	11.4999999957542	2.00000000088011	4.44500000015172	41.98154975	1	1
364	Emberiza_cirlus	Bird	Passeriformes	Emberizidae	F	6.09150000114322	12.4999999961468	365.000000152391	25.2500000070354	11.4999999957542	2.50000000031461	3.49999999826621	41.56064549	1	1
365	Emberiza_citrinella	Bird	Passeriformes	Emberizidae	F	12.999999994	12.5500000052987	364.233999914238	29.700000005683	12.999999994	2.50000000031461	3.89999999947116	61.43061009	1	1
366	Emberiza_schoeniclus	Bird	Passeriformes	Emberizidae	F	11.2250000041721	11.4999999957542	364.233999914238	18.800000003085	12.999999994	2.50000000031461	4.50000000100677	58.44647816	1	1
367	Junco_hyemalis	Bird	Passeriformes	Emberizidae	F	10.750000004583	11.2500000039327	364.233999914238	19.4750000047361	11.7999999944349	2.00000000088011	3.99999999952044	57.96595458	1	1
368	Melospiza_georgiana	Bird	Passeriformes	Emberizidae	F	5.41666666608363	12.4999999961468	364.233999914238	16.5749999988078	13.2499999942729	1.75000000011301	4.25000000027062	52.78708807	1	1
369	Melospiza_melodia	Bird	Passeriformes	Emberizidae	F	11.1500000010467	10.0000000000595	365.000000152391	23.3499999973169	12.4999999961468	2.50000000031461	3.95000000034353	52.78619356	1	1
370	Miliaria_calandra	Bird	Passeriformes	Emberizidae	F	10.4999999982835	12.4999999961468	364.233999914238	48.8000000068758	12.4999999961468	2.00000000088011	4.50000000100677	40.22769819	1	1
371	Passerculus_sandwichensis	Bird	Passeriformes	Emberizidae	F	6.79999999876199	11.4999999957542	364.233999914238	20.1999999917754	12.000000002544	2.00000000088011	4.04000000010884	55.03920665	1	1
372	Passerella_iliaca	Bird	Passeriformes	Emberizidae	F	10.0000000000595	9.5000000037383	364.358999878131	33.7999999834727	12.999999994	1.24999999960724	3.99999999952044	57.86176557	1	1
373	Pipilo_chlorurus	Bird	Passeriformes	Emberizidae	F	7.70000000108079	12.000000002544	365.000000152391	29.266666667458	12.000000002544	2.00000000088011	3.99999999952044	40.33805461	1	1
374	Pipilo_erythrophthalmus	Bird	Passeriformes	Emberizidae	F	11.8166666748198	11.0000000022179	364.233999914238	40.3000000019087	12.4999999961468	2.00000000088011	3.62499999888844	44.98573461	1	1
375	Pipilo_maculatus	Bird	Passeriformes	Emberizidae	F	11.0000000022179	11.0000000022179	547.500000169366	39.8499999905865	12.4999999961468	2.00000000088011	3.62499999888844	47.33345625	1	1
376	Pooecetes_gramineus	Bird	Passeriformes	Emberizidae	F	7.49166666899227	9.25000000439991	364.233999914238	25.1500000114244	12.000000002544	2.50000000031461	3.97999999882054	46.18447489	1	1
377	Spizella_passerina	Bird	Passeriformes	Emberizidae	F	9.80000000317004	11.4999999957542	363.46799996872	12.299999995346	12.000000002544	2.00000000088011	3.99999999952044	49.85556578	1	1
378	Spizella_pusilla	Bird	Passeriformes	Emberizidae	F	8.79999999573938	10.3999999984678	364.233999914238	12.8000000009527	11.5999999986971	2.50000000031461	3.99999999952044	43.53250374	1	1
379	Zonotrichia_leucophrys	Bird	Passeriformes	Emberizidae	F	13.2999999969715	10.0000000000595	365.000000152391	27.9599999897776	12.6000000005364	1.49999999983775	3.95000000034353	60.52581306	1	1
380	Aimophila_aestivalis	Bird	Passeriformes	Emberizidae	F	3.00000000099567	8.99999999697403	365.000000152391	19.6499999938049	12.999999994	2.00000000088011	3.99999999952044	31.55610893	1	1
381	Carduelis_cannabina	Bird	Passeriformes	Fringillidae	F	9.40833332987468	14.0000000053864	364.233999914238	18.9500000089362	13.4999999940008	2.50000000031461	4.89999999942875	55.66908775	1	1
382	Carduelis_carduelis	Bird	Passeriformes	Fringillidae	F	14.0833333314311	13.4999999940008	365.000000152391	15.9999999961635	12.999999994	2.50000000031461	4.89999999942875	54.14124331	1	1
383	Carduelis_chloris	Bird	Passeriformes	Fringillidae	F	12.999999994	13.4999999940008	364.233999914238	27.6500000008753	12.999999994	2.50000000031461	4.89999999942875	60.69540817	1	1
384	Carduelis_flammea	Bird	Passeriformes	Fringillidae	F	10.6699999966532	12.000000002544	364.233999914238	12.999999994	10.4999999982835	1.75000000011301	4.9999999978295	68.67718892	1	1
385	Carduelis_flavirostris	Bird	Passeriformes	Fringillidae	F	6.08316666834072	14.0000000053864	364.233999914238	15.3999999935384	13.4999999940008	1.49999999983775	5.49999999868866	62.94549382	1	1
386	Carduelis_spinus	Bird	Passeriformes	Fringillidae	F	13.4999999940008	14.0000000053864	364.233999914238	13.4999999940008	12.999999994	2.00000000088011	3.99999999952044	58.51568787	1	1
387	Carpodacus_erythrinus	Bird	Passeriformes	Fringillidae	F	8.99999999697403	15.5000000011594	365.000000152391	24.2499999907003	13.4999999940008	1	4.89999999942875	54.00152429	1	1
388	Carpodacus_purpureus	Bird	Passeriformes	Fringillidae	F	11.7999999944349	14.0000000053864	364.233999914238	25.2333333390034	12.999999994	1.75000000011301	4.25000000027062	53.16082248	1	1
389	Coccothraustes_coccothraustes	Bird	Passeriformes	Fringillidae	F	12.5833333329945	14.0000000053864	364.233999914238	56.0500000270066	14.0000000053864	1	3.99999999952044	54.1271062	1	1
390	Fringilla_coelebs	Bird	Passeriformes	Fringillidae	F	29.0000000003923	13.4999999940008	364.233999914238	22.625000009367	12.4999999961468	1	4.50000000100677	57.83336104	1	1
391	Fringilla_montifringilla	Bird	Passeriformes	Fringillidae	F	14.750000003159	14.0000000053864	364.233999914238	22.9249999967325	14.0000000053864	1	5.90000000052112	60.63341372	1	1
392	Leucosticte_arctoa	Bird	Passeriformes	Fringillidae	F	6.15000000111668	18.9999999968376	363.46799996872	29.8250000004778	12.999999994	1	4.50000000100677	56.8579485	1	1
393	Leucosticte_tephrocotis	Bird	Passeriformes	Fringillidae	F	6.59166666676153	18.9999999968376	364.233999914238	32.5999999878512	13.4999999940008	1.49999999983775	4.40000000033345	62.43816507	1	1
394	Loxia_curvirostra	Bird	Passeriformes	Fringillidae	F	8.00000000256131	19.5000000083908	364.233999914238	39.5000000036705	12.999999994	1.75000000011301	3.40000000128481	52.13393209	1	1
395	Pinicola_enucleator	Bird	Passeriformes	Fringillidae	F	9.72500000481864	20.0000000089202	363.46799996872	57.0000000094307	13.2499999942729	1	3.80000000101711	58.39658934	1	1
396	Pyrrhula_pyrrhula	Bird	Passeriformes	Fringillidae	F	17.5000000012343	14.9999999984668	364.233999914238	25.7000000025398	14.0000000053864	1.49999999983775	4.50000000100677	63.85884339	1	1
397	Carduelis_pinus	Bird	Passeriformes	Fringillidae	F	9.39999999740599	14.4999999938153	363.46799996872	13.0500000030184	12.999999994	1.49999999983775	3.49999999826621	57.34666291	1	1
398	Carduelis_tristis	Bird	Passeriformes	Fringillidae	F	10.7083333274729	13.4999999940008	363.46799996872	12.8000000009527	12.999999994	2.00000000088011	4.9999999978295	49.83066908	1	1
399	Coccothraustes_vespertinus	Bird	Passeriformes	Fringillidae	F	15.2999999939046	13.4999999940008	363.46799996872	59.5000000266807	12.999999994	1.24999999960724	3.49999999826621	47.21676068	1	1
400	Hirundo_rustica	Bird	Passeriformes	Hirundinidae	F	13.5016666718737	20.7500000067083	365.000000152391	18.9999999968376	14.9999999984668	1.80000000017619	4.49500000034349	48.17195798	1	1
401	Stelgidopteryx_ruficollis	Bird	Passeriformes	Hirundinidae	F	5.90000000052112	19.5000000083908	363.46799996872	15.9999999961635	14.750000003159	1	5.20000000214562	-6.8230097	1	1
402	Stelgidopteryx_serripennis	Bird	Passeriformes	Hirundinidae	F	5.90000000052112	19.5000000083908	365.000000152391	15.7999999994798	15.2499999991853	1	5.99999999863167	41.16850306	1	1
403	Tachycineta_bicolor	Bird	Passeriformes	Hirundinidae	F	11.0000000022179	20.0000000089202	365.000000152391	20.8000000060887	14.4999999938153	1	4.9999999978295	52.39981636	1	1
404	Tachycineta_thalassina	Bird	Passeriformes	Hirundinidae	F	6.79999999876199	23.9999999916493	363.46799996872	14.1499999987372	13.749999998452	1	4.50000000100677	48.44224751	1	1
405	Hirundo_daurica	Bird	Passeriformes	Hirundinidae	F	8.99999999697403	23.9999999916493	363.46799996872	22.2249999911107	14.0000000053864	2.00000000088011	4.06500000000092	40.16753025	1	1
406	Agelaius_phoeniceus	Bird	Passeriformes	Icteridae	F	15.7999999994798	16.0500000068048	547.749999739503	54.0000000235292	12.000000002544	2.00000000088011	3.29999999844097	53.7472316	1	1
407	Agelaius_tricolor	Bird	Passeriformes	Icteridae	F	13.0999999972869	11.4999999957542	365.250000134847	56.4999999913897	11.0000000022179	2.00000000088011	3.24999999888965	36.62404118	1	1
408	Euphagus_cyanocephalus	Bird	Passeriformes	Icteridae	F	12.4999999961468	13.4999999940008	365.000000152391	62.6499999785688	12.999999994	1.49999999983775	4.9999999978295	49.62640522	1	1
409	Quiscalus_mexicanus	Bird	Passeriformes	Icteridae	F	12.4999999961468	21.4999999971272	365.250000134847	168.700000075591	13.4999999940008	1.49999999983775	3.29500000015002	29.14705829	1	1
410	Sturnella_magna	Bird	Passeriformes	Icteridae	F	11.6666666687515	11.0000000022179	365.125000106651	91.8550000219625	13.4999999940008	2.00000000088011	4.9999999978295	26.03975482	1	1
411	Sturnella_neglecta	Bird	Passeriformes	Icteridae	F	10.0000000000595	11.0000000022179	365.000000152391	97.6999999952384	14.0000000053864	2.00000000088011	4.83000000162056	47.95208982	1	1
412	Icteria_virens	Bird	Passeriformes	Incertae Sedis	F	8.90000000233096	8.74999999676667	364.233999914238	25.3000000067431	11.0000000022179	1.49999999983775	3.78999999964247	38.52209541	1	1
413	Lanius_excubitor	Bird	Passeriformes	Laniidae	F	7.33333333560515	20.0000000089202	349.234000128383	63.9833333474931	14.9999999984668	1.24999999960724	5.10000000137557	58.70456728	1	1
414	Lanius_ludovicianus	Bird	Passeriformes	Laniidae	F	12.4999999961468	18.800000003085	364.233999914238	47.2249999816968	14.9999999984668	2.00000000088011	4.9999999978295	44.61880752	1	1
415	Dumetella_carolinensis	Bird	Passeriformes	Mimidae	F	10.9166666730731	11.7000000022966	365.000000152391	35.3499999878897	13.0999999972869	2.00000000088011	3.87500000075442	43.03814854	1	1
416	Toxostoma_rufum	Bird	Passeriformes	Mimidae	F	12.8000000009527	12.1500000025933	318.733999957182	68.6499999853102	12.999999994	2.00000000088011	3.89999999947116	43.89774772	1	1
417	Anthus_petrosus	Bird	Passeriformes	Motacillidae	F	9.90833333423761	14.4500000063805	365.000000152391	22.4000000031137	14.4000000060198	1.49999999983775	4.59999999772277	65.299813	1	1
418	Anthus_pratensis	Bird	Passeriformes	Motacillidae	F	7.72500000167007	13.4999999940008	365.000000152391	18.6499999983248	13.4999999940008	2.00000000088011	4.77500000032139	60.45327997	1	1
419	Anthus_spinoletta	Bird	Passeriformes	Motacillidae	F	8.81699999907518	14.4500000063805	363.46799996872	21.5166666747453	14.4000000060198	1.49999999983775	4.59999999772277	45.80952739	1	1
420	Motacilla_alba	Bird	Passeriformes	Motacillidae	F	12.2500000001135	14.4999999938153	364.233999914238	24.0999999880317	12.999999994	1.75000000011301	5.25000000208146	54.23959357	1	1
421	Motacilla_flava	Bird	Passeriformes	Motacillidae	F	8.81666666987418	16.9999999990443	364.233999914238	17.57500000533	12.000000002544	1.24999999960724	5.20000000214562	56.16194212	1	1
422	Erithacus_rubecula	Bird	Passeriformes	Muscicapidae	F	17.2000000031062	13.4999999940008	364.233999914238	17.5500000015466	14.0000000053864	2.00000000088011	5.17000000247985	57.37083072	1	1
423	Phoenicurus_ochruros	Bird	Passeriformes	Muscicapidae	F	9.29166666562439	14.4999999938153	364.233999914238	16.5000000015422	12.999999994	2.00000000088011	4.89999999942875	42.37826482	1	1
424	Dendroica_discolor	Bird	Passeriformes	Parulidae	F	10.2999999975734	9.14999999737002	364.358999878131	7.6500000012359	12.000000002544	1.49999999983775	3.99999999952044	36.05057646	1	1
425	Vermivora_celata	Bird	Passeriformes	Parulidae	F	6.79999999876199	11.0000000022179	363.46799996872	9.19999999949405	12.999999994	1	4.50000000100677	55.33858089	1	1
426	Geothlypis_trichas	Bird	Passeriformes	Parulidae	F	9.91666666345834	8.65000000048623	365.000000152391	9.66666666358915	12.000000002544	1.75000000011301	3.99499999912814	46.33137386	1	1
427	Passer_montanus	Bird	Passeriformes	Passeridae	F	11.5831666695628	12.999999994	341.234000016011	22.0500000023626	12.999999994	2.50000000031461	4.9999999978295	64.86302706	1	1
428	Phylloscopus_collybita	Bird	Passeriformes	Phylloscopidae	F	7.80000000237474	14.9999999984668	364.233999914238	8.30000000163882	14.0000000053864	1.49999999983775	5.49999999868866	58.78275814	1	1
429	Polioptila_caerulea	Bird	Passeriformes	Polioptilidae	F	4.19999999878485	12.2500000001135	319.000000068635	6.12499999736141	14.0000000053864	2.00000000088011	4.25000000027062	37.60535066	1	1
430	Prunella_modularis	Bird	Passeriformes	Prunellidae	F	10.3500000029872	12.4999999961468	364.233999914238	20.1999999917754	12.4999999961468	2.50000000031461	4.89999999942875	59.59265789	1	1
431	Regulus_calendula	Bird	Passeriformes	Regulidae	F	5.60000000144982	12.000000002544	364.233999914238	6.57499999958033	12.000000002544	1	8.00000000256131	55.40166248	1	1
432	Regulus_regulus	Bird	Passeriformes	Regulidae	F	6.99999999961281	17.5000000012343	364.233999914238	5.60000000144982	15.5000000011594	1.75000000011301	8.4999999957817	59.08782186	1	1
433	Regulus_satrapa	Bird	Passeriformes	Regulidae	F	5.31666666899141	18.4999999984408	365.000000152391	6.10333333322158	14.0000000053864	2.00000000088011	8.00000000256131	53.39524339	1	1
434	Sturnus_vulgaris	Bird	Passeriformes	Sturnidae	F	20.6916666723337	21.0000000058081	455.100999845515	77.67499997832	12.000000002544	2.00000000088011	4.9999999978295	45.04500981	1	1
435	Sylvia_atricapilla	Bird	Passeriformes	Sylviidae	F	9.80000000317004	11.0000000022179	364.233999914238	18.325000004165	11.0000000022179	2.00000000088011	4.50000000100677	53.99495198	1	1
436	Thryomanes_bewickii	Bird	Passeriformes	Troglodytidae	F	8.00000000256131	14.0000000053864	365.000000152391	9.89999999860861	14.0000000053864	2.24999999951326	5.82000000149372	39.57681362	1	1
437	Troglodytes_aedon	Bird	Passeriformes	Troglodytidae	F	7.09999999966439	16.5000000015422	365.000000152391	11.0000000022179	14.0000000053864	2.00000000088011	6.29999999749583	43.79152076	1	1
438	Troglodytes_troglodytes	Bird	Passeriformes	Troglodytidae	F	5.83333333180874	16.5000000015422	364.233999914238	9.2250000006772	14.750000003159	1.49999999983775	5.5549999994912	54.35909458	1	1
439	Catharus_guttatus	Bird	Passeriformes	Turdidae	F	8.70000000295332	12.4999999961468	364.233999914238	30.5500000116822	12.4999999961468	2.00000000088011	3.65999999848741	52.0896849	1	1
440	Sialia_mexicana	Bird	Passeriformes	Turdidae	F	5.20000000214562	21.0000000058081	365.000000152391	27.0499999920881	13.7999999977484	2.00000000088011	4.9999999978295	43.79797625	1	1
441	Sialia_sialis	Bird	Passeriformes	Turdidae	F	8.00000000256131	18.1500000052479	363.46799996872	29.6499999868433	14.0999999945839	2.00000000088011	4.40999999797689	44.44650705	1	1
442	Turdus_merula	Bird	Passeriformes	Turdidae	F	21.0666666775223	13.4999999940008	364.233999914238	101.999999971004	13.4999999940008	3.99999999952044	3.99999999952044	47.41651671	1	1
443	Turdus_migratorius	Bird	Passeriformes	Turdidae	F	13.9166666718332	14.2999999961982	364.233999914238	78.7833333671207	12.999999994	2.50000000031461	3.42999999938998	57.77632301	1	1
444	Turdus_philomelos	Bird	Passeriformes	Turdidae	F	17.5418333249668	14.9999999984668	364.233999914238	68.8000000041763	11.4999999957542	2.00000000088011	3.99999999952044	57.17004396	1	1
445	Turdus_pilaris	Bird	Passeriformes	Turdidae	F	18.0416666728993	14.0000000053864	364.233999914238	104.775000019788	13.4999999940008	1.49999999983775	5.31500000109536	60.39049179	1	1
446	Turdus_viscivorus	Bird	Passeriformes	Turdidae	F	16.7700000027651	14.9999999984668	364.233999914238	117.500000048855	14.4999999938153	2.00000000088011	3.95000000034353	54.85695362	1	1
447	Empidonax_difficilis	Bird	Passeriformes	Tyrannidae	F	5.99999999863167	16.1500000053511	364.233999914238	10.8500000001468	14.4999999938153	1.24999999960724	3.29999999844097	49.21548537	1	1
448	Empidonax_occidentalis	Bird	Passeriformes	Tyrannidae	F	5.99999999863167	16.1500000053511	364.233999914238	11.0000000022179	14.4999999938153	1.24999999960724	3.29999999844097	41.64505869	1	1
449	Myiarchus_cinerascens	Bird	Passeriformes	Tyrannidae	F	8.99999999697403	16.5000000015422	363.46799996872	28.2000000015773	14.9999999984668	1.49999999983775	4.40000000033345	34.43720347	1	1
450	Pyrocephalus_rubinus	Bird	Passeriformes	Tyrannidae	F	5.49999999868866	14.9999999984668	364.233999914238	14.0249999942671	14.2500000040661	1.75000000011301	2.8649999995224	33.19626325	1	1
451	Sayornis_nigricans	Bird	Passeriformes	Tyrannidae	F	8.00000000256131	21.0000000058081	364.358999878131	18.2499999994799	16.2500000036441	1.75000000011301	3.99999999952044	35.25136745	1	1
452	Sayornis_phoebe	Bird	Passeriformes	Tyrannidae	F	9.10000000434248	15.9999999961635	363.46799996872	19.7000000050443	15.9999999961635	2.00000000088011	4.86999999953979	49.2643053	1	1
453	Vireo_cassinii	Bird	Passeriformes	Vireonidae	F	7.41666666708096	12.999999994	364.233999914238	15.3250000027236	13.4999999940008	1.24999999960724	3.88000000141549	45.37333723	1	1
454	Vireo_gilvus	Bird	Passeriformes	Vireonidae	F	13.0999999972869	12.999999994	333.73399983634	13.0974999960676	12.999999994	2.00000000088011	3.57000000074417	44.58864801	1	1
455	Vireo_olivaceus	Bird	Passeriformes	Vireonidae	F	10.0000000000595	11.2500000039327	365.000000152391	16.8500000033975	12.4999999961468	1.49999999983775	3.70000000129434	32.40045038	1	1
456	Vireo_plumbeus	Bird	Passeriformes	Vireonidae	F	7.40833333531981	12.999999994	364.233999914238	15.9999999961635	13.4999999940008	1.24999999960724	3.88000000141549	36.26492648	1	1
457	Ardea_cinerea	Bird	Pelecaniformes	Ardeidae	F	30.2498333387844	48.5000000027433	729.999999896021	1443.0000003263	25.4999999958083	1	4.30500000051792	50.92755134	1	1
458	Ardea_herodias	Bird	Pelecaniformes	Ardeidae	F	23.3000000099804	59.9999999866739	668.999999914215	2388.6666661966	27.9999999950943	1.49999999983775	3.99999999952044	50.03171068	1	1
459	Ardea_purpurea	Bird	Pelecaniformes	Ardeidae	F	25.4083333280939	47.4999999980717	546.733999837647	903.874999552477	25.9999999994415	1	4.19999999878485	43.37392426	1	1
460	Botaurus_stellaris	Bird	Pelecaniformes	Ardeidae	F	11.3000000031833	52.5000000211272	546.733999837647	1277.75000044927	25.4999999958083	1	4.9999999978295	52.17339022	1	1
461	Bubulcus_ibis	Bird	Pelecaniformes	Ardeidae	F	18.4166666716437	34.9999999828705	637.601000091683	371.99999989839	22.8499999922261	1	4.25000000027062	40.63274116	1	1
462	Butorides_striata	Bird	Pelecaniformes	Ardeidae	F	7.91666666815072	23.0000000016296	729.999999896021	212.000000069533	20.0000000089202	1	3.7500000000663	37.61886546	1	1
463	Egretta_caerulea	Bird	Pelecaniformes	Ardeidae	F	13.9083333350053	30.0000000101353	365.000000152391	339.500000000424	23.0000000016296	1	3.99999999952044	32.74966368	1	1
464	Egretta_garzetta	Bird	Pelecaniformes	Ardeidae	F	22.3166666785152	42.5000000029592	364.233999914238	495.000000213498	21.4999999971272	1	3.99999999952044	37.44557581	1	1
465	Egretta_tricolor	Bird	Pelecaniformes	Ardeidae	F	17.6699999941405	34.9999999828705	668.999999914215	321.950000005089	21.0000000058081	1	3.49999999826621	18.58156979	1	1
466	Ixobrychus_minutus	Bird	Pelecaniformes	Ardeidae	F	5.99999999863167	27.5000000090055	546.733999837647	105.500000008849	18.000000001869	1	4.59999999772277	46.1627689	1	1
467	Nycticorax_nycticorax	Bird	Pelecaniformes	Ardeidae	F	21.0833333346085	43.4999999958832	365.000000152391	800.000000265658	25.000000003295	1	3.99999999952044	41.12008086	1	1
468	Pelecanus_crispus	Bird	Pelecaniformes	Pelecanidae	F	35.3000000021444	89.9999999702762	1001.80199967142	8700.00000310873	30.5000000117923	1	2.75000000088418	49.3978646	1	1
469	Pelecanus_erythrorhynchos	Bird	Pelecaniformes	Pelecanidae	F	31.500000005305	75.0000000347767	1094.99999972559	6129.50000284992	35.99999998358	1	2.00000000088011	49.87698079	1	1
470	Pelecanus_onocrotalus	Bird	Pelecaniformes	Pelecanidae	F	51.0000000140594	72.5000000101044	1272.13800053248	9520.00000204288	32.49999998909	1	2.00000000088011	44.27468811	1	1
471	Geronticus_eremita	Bird	Pelecaniformes	Threskiornithidae	F	32.9000000075234	45.0000000103356	1090.40400026805	1201.99999988563	25.9999999994415	1	3.00000000099567	34.42681229	1	1
472	Platalea_ajaja	Bird	Pelecaniformes	Threskiornithidae	F	7.80000000237474	52.5000000211272	1094.99999972559	1499.99999986455	23.2499999992243	1	3.00000000099567	18.96233687	1	1
473	Platalea_leucorodia	Bird	Pelecaniformes	Threskiornithidae	F	28.2500000115133	47.4999999980717	1094.99999972559	1868.00000039454	24.5000000110083	1	3.49999999826621	46.11727207	1	1
474	Plegadis_falcinellus	Bird	Pelecaniformes	Threskiornithidae	F	17.0666666772932	41.9999999880985	1094.99999972559	633.750000059957	21.0000000058081	1	3.49999999826621	43.33485071	1	1
475	Threskiornis_aethiopicus	Bird	Pelecaniformes	Threskiornithidae	F	29.1999999919923	37.5000000008863	1090.40400026805	1529.99999940868	28.4999999921738	1	2.24000000029804	-1.32161938	1	1
476	Threskiornis_melanocephalus	Bird	Pelecaniformes	Threskiornithidae	F	28.700000006728	37.5000000008863	1090.40400026805	1529.99999940868	28.4999999921738	1	3.00000000099567	47.85106762	1	1
477	Phoenicopterus_roseus	Bird	Phoenicopteriformes	Phoenicopteridae	F	38.4999999886911	72.5000000101044	1824.99999996972	3043.50000020094	30.0000000101353	1.49999999983775	1	50.29721188	1	1
478	Colaptes_auratus	Bird	Piciformes	Picidae	F	9.18333333396869	27.9999999950943	365.000000152391	130.671666706342	12.000000002544	1	6.59999999978629	55.68607348	1	1
479	Jynx_torquilla	Bird	Piciformes	Picidae	F	10.0000000000595	20.4999999970406	364.233999914238	35.8666666645299	12.4000000048237	1.49999999983775	8.4999999957817	53.58088742	1	1
480	Melanerpes_erythrocephalus	Bird	Piciformes	Picidae	F	9.91666666345834	25.9999999994415	365.000000152391	71.6000000023914	12.999999994	2.00000000088011	4.9999999978295	36.65450723	1	1
481	Sphyrapicus_nuchalis	Bird	Piciformes	Picidae	F	6.79999999876199	26.9999999998831	365.000000152391	50.2999999946836	12.000000002544	1	4.89999999942875	43.97108999	1	1
482	Sphyrapicus_ruber	Bird	Piciformes	Picidae	F	6.79999999876199	26.9999999998831	365.000000152391	51.449999985591	12.000000002544	1	4.92999999973083	53.34865434	1	1
483	Aechmophorus_clarkii	Bird	Podicipediformes	Podicipedidae	F	14.0000000053864	69.9999999965449	365.000000152391	1259.62500050314	23.0000000016296	1.24999999960724	3.00000000099567	29.7928744	1	1
484	Aechmophorus_occidentalis	Bird	Podicipediformes	Podicipedidae	F	14.0000000053864	69.9999999965449	365.000000152391	1313.99999994145	23.0000000016296	1.24999999960724	3.00000000099567	45.94513709	1	1
485	Podiceps_auritus	Bird	Podicipediformes	Podicipedidae	F	6.45833333610202	57.7499999767901	726.936000257331	420.583333101061	23.4999999964723	1.49999999983775	4.12500000088009	57.33677493	1	1
486	Podiceps_cristatus	Bird	Podicipediformes	Podicipedidae	F	16.8500000033975	75.0000000347767	728.468000149042	739.000000038279	27.9999999950943	1.49999999983775	3.7699999982661	49.09297248	1	1
487	Podiceps_grisegena	Bird	Podicipediformes	Podicipedidae	F	4.80000000041354	65.9999999982559	726.936000257331	946.500000331864	21.4999999971272	1.49999999983775	4.50000000100677	56.58409458	1	1
488	Podiceps_nigricollis	Bird	Podicipediformes	Podicipedidae	F	10.2916666740763	45.0000000103356	728.468000149042	380.000000106236	21.0000000058081	1.49999999983775	3.45999999975907	51.30751296	1	1
489	Tachybaptus_ruficollis	Bird	Podicipediformes	Podicipedidae	F	13.0833333260026	45.9999999775016	545.968000017046	173.999999962672	20.4999999970406	2.00000000088011	4.9999999978295	45.21165245	1	1
490	Hydrobates_pelagicus	Bird	Procellariiformes	Hydrobatidae	F	20.0000000089202	62.7999999702232	1094.99999972559	25.4500000000883	37.8000000141545	1	1	11.82307213	1	1
491	Oceanodroma_leucorhoa	Bird	Procellariiformes	Hydrobatidae	F	29.9583333221559	66.749999981286	1825.99999971713	40.2899999918108	41.2500000090465	1	1	23.43639955	1	1
492	Puffinus_tenuirostris	Bird	Procellariiformes	Procellariidae	F	30.0000000101353	93.9999999746197	2191.5000003093	543.000000035873	53.2500000218573	1	1	1.15322226	1	1
493	Calonectris_diomedea	Bird	Procellariiformes	Procellariidae	F	24.8333333403511	91.499999974245	3049.83749849468	775.225000156172	54.0000000235292	0.950495049859887	1	-2.57240268	1	1
494	Calonectris_edwardsii	Bird	Procellariiformes	Procellariidae	F	24.8333333403511	91.499999974245	3049.83749849468	775.225000156172	54.0000000235292	0.950495049859887	1	-23.14406922	1	1
495	Puffinus_mauretanicus	Bird	Procellariiformes	Procellariidae	F	29.9583333221559	71.2499999894008	2204.86200024605	450.000000106036	51.0000000140594	1	1	45.98517501	1	1
496	Puffinus_puffinus	Bird	Procellariiformes	Procellariidae	F	30.0000000101353	71.2499999894008	1999.07399935133	438.999999967	51.0000000140594	1	1	13.68703778	1	1
497	Puffinus_yelkouan	Bird	Procellariiformes	Procellariidae	F	30.0000000101353	71.2499999894008	1999.07399935133	438.999999967	51.0000000140594	1	1	38.12309871	1	1
498	Bubo_scandiaca	Bird	Strigiformes	Strigidae	F	14.0000000053864	47.7000000050421	728.468000149042	1954.00000077627	32.0000000064088	1	5.99999999863167	71.95786199	1	1
499	Aegolius_acadicus	Bird	Strigiformes	Strigidae	F	8.40833333693577	30.2499999855753	365.000000152391	95.6249999859718	26.9999999998831	1	5.49999999868866	46.72258292	1	1
500	Asio_flammeus	Bird	Strigiformes	Strigidae	F	12.8999999952576	25.4999999958083	364.233999914238	343.750000006606	25.3499999990572	1.24999999960724	5.99999999863167	59.24168916	1	1
501	Asio_otus	Bird	Strigiformes	Strigidae	F	27.7750000131739	34.0000000130505	364.233999914238	262.750000063832	27.2499999970229	1	4.50000000100677	57.8203583	1	1
502	Micrathene_whitneyi	Bird	Strigiformes	Strigidae	F	4.90833333397367	30.2499999855753	365.000000152391	41.0000000121234	23.9999999916493	1	2.50000000031461	30.71121887	1	1
503	Otus_scops	Bird	Strigiformes	Strigidae	F	6.77500000158695	25.000000003295	364.233999914238	91.9999999954883	24.5000000110083	1	3.7500000000663	46.66743564	1	1
504	Otus_sunia	Bird	Strigiformes	Strigidae	F	6.77500000158695	25.000000003295	364.233999914238	89.3500000352542	24.5000000110083	1	3.99999999952044	41.55511418	1	1
505	Phalacrocorax_auritus	Bird	Suliformes	Phalacrocoracidae	F	17.7999999946949	40.250000005451	729.999999896021	1876.50000079737	25.9999999994415	1	3.49999999826621	48.03914575	1	1
506	Phalacrocorax_carbo	Bird	Suliformes	Phalacrocoracidae	F	21.625000003937	49.9999999785927	1460.00000043452	2199.9999992379	29.0000000003923	1	3.7500000000663	48.05650443	1	1
507	Phalacrocorax_pelagicus	Bird	Suliformes	Phalacrocoracidae	F	17.7999999946949	45.0000000103356	516.445000037986	1868.00000039454	26.5000000002073	1	3.73500000155084	59.48267558	1	1
508	Morus_bassanus	Bird	Suliformes	Sulidae	F	25.3333333176717	89.9999999702762	1090.40400026805	2999.4999997206	43.4999999958832	1	1	48.54808166	1	1
509	Accipiter_melanoleucus	Bird	Accipitriformes	Accipitridae	F	7.50000000343301	39.9999999954425	1090.40400026805	701.883333065523	37.5000000008863	1	2.79999999949276	-5.24811846	0	0
510	Aquila_adalberti	Bird	Accipitriformes	Accipitridae	F	44.4999999923373	70.9999999970666	1767.45299967015	3261.99999940971	43.0000000131768	1	2.50000000031461	39.06433908	0	0
511	Aquila_audax	Bird	Accipitriformes	Accipitridae	F	33.2000000025749	78.9999999631053	1638.27900068989	3465.99999904494	43.0000000131768	2.00000000088011	2.00000000088011	-25.73657063	0	0
512	Aquila_rapax	Bird	Accipitriformes	Accipitridae	F	40.3000000019087	84.0000000131616	1453.87199970057	2347.00000034965	44.4999999923373	1	2.00000000088011	3.90394532	0	0
513	Aquila_verreauxii	Bird	Accipitriformes	Accipitridae	F	39.9999999954425	93.9999999746197	1817.34000087203	4195.00000041402	44.4999999923373	1	2.00000000088011	-9.59334804	0	0
514	Buteo_solitarius	Bird	Accipitriformes	Accipitridae	F	16.9999999990443	60.999999989428	1095.72749977297	504.999999860943	38.0000000103973	0.499999999779973	1	19.6465158	0	0
515	Buteogallus_gundlachii	Bird	Accipitriformes	Accipitridae	F	13.4999999940008	46.500000018911	729.999999896021	944.999999533413	38.2499999895752	1	1.49999999983775	21.80147618	0	0
516	Circaetus_pectoralis	Bird	Accipitriformes	Accipitridae	F	17.3000000085854	72.5000000101044	1274.43600027474	1717.24999983859	46.500000018911	1	1	-10.49743138	0	0
517	Elanus_caeruleus	Bird	Accipitriformes	Accipitridae	F	5.99999999863167	32.49999998909	363.46799996872	247.999999959084	25.9999999994415	1.49999999983775	3.49999999826621	3.5940224	0	0
518	Elanus_leucurus	Bird	Accipitriformes	Accipitridae	F	5.90000000052112	37.2500000064976	726.936000257331	311.649999920573	30.0000000101353	1.49999999983775	3.99999999952044	-8.76327543	0	0
519	Gypaetus_barbatus	Bird	Accipitriformes	Accipitridae	F	39.9999999954425	107.50000004647	2544.2759996403	5606.04166548998	55.7499999810323	1	1.49999999983775	33.88343329	0	0
520	Gypohierax_angolensis	Bird	Accipitriformes	Accipitridae	F	27.1000000030987	89.9999999702762	1453.87199970057	1599.9999996354	44.0000000035965	1	1	-0.57982348	0	0
521	Gyps_africanus	Bird	Accipitriformes	Accipitridae	F	19.7000000050443	124.999999962212	2180.80799931497	5442.49999940839	57.0000000094307	1	1	-1.6745905	0	0
522	Gyps_coprotheres	Bird	Accipitriformes	Accipitridae	F	19.7000000050443	114.999999958226	1729.53700066638	7862.00000014304	54.7500000166106	1	1	-26.57393162	0	0
523	Haliaeetus_vocifer	Bird	Accipitriformes	Accipitridae	F	23.9999999916493	69.9999999965449	1453.87199970057	2806.4999989272	44.2499999799132	1	2.00000000088011	-1.17138976	0	0
524	Harpia_harpyja	Bird	Accipitriformes	Accipitridae	F	16.7999999931252	144.500000064666	1817.34000087203	4800.00000049929	54.9999999872141	0.499999999779973	2.00000000088011	-8.04130783	0	0
525	Parabuteo_unicinctus	Bird	Accipitriformes	Accipitridae	F	14.9999999984668	39.9999999954425	365.000000152391	939.630000229966	34.250000009993	1.49999999983775	2.91999999918184	-10.52222405	0	0
526	Pithecophaga_jefferyi	Bird	Accipitriformes	Accipitridae	F	41.0000000121234	104.99999998346	1824.99999996972	5325.00000224914	61.500000011533	0.499999999779973	1	10.05656685	0	0
527	Polemaetus_bellicosus	Bird	Accipitriformes	Accipitridae	F	19.5000000083908	98.000000032284	1817.34000087203	4706.75000186001	52.0000000217658	1	1	-3.49089468	0	0
528	Stephanoaetus_coronatus	Bird	Accipitriformes	Accipitridae	F	16.9999999990443	112.500000039997	1817.34000087203	3643.74999963999	48.9999999945793	0.499999999779973	1.8099999994973	-4.64817832	0	0
529	Aquila_fasciatus	Bird	Accipitriformes	Accipitridae	F	20.0000000089202	62.5000000161027	1090.40400026805	2000.00000091584	39.2499999910346	1	2.00000000088011	27.46566316	0	0
530	Aquila_hastata	Bird	Accipitriformes	Accipitridae	F	24.1999999960641	58.0000000263077	1272.13800053248	1431.66666702423	42.5000000029592	1	2.00000000088011	21.43887493	0	0
531	Coragyps_atratus	Bird	Accipitriformes	Cathartidae	F	25.4999999958083	75.0000000347767	2920.99999886741	2080.49999911996	36.5000000150217	1	2.00000000088011	-4.92839074	0	0
532	Gymnogyps_californianus	Bird	Accipitriformes	Cathartidae	F	45.0000000103356	192.500000052391	2185.40399898704	8799.99999589658	56.2499999952452	1	1	39.49749381	0	0
533	Vultur_gryphus	Bird	Accipitriformes	Cathartidae	F	75.0000000347767	180.000000019762	2555.00000092541	10499.9999984711	56.0000000148316	0.499999999779973	1	-30.7712262	0	0
534	Alopochen_aegyptiaca	Bird	Anseriformes	Anatidae	F	25.4999999958083	72.5000000101044	729.999999896021	1899.99999970639	29.0000000003923	1	8.48437500361211	-1.87315204	0	0
535	Anas_eatoni	Bird	Anseriformes	Anatidae	F	26.9499999904326	45.0000000103356	239.999999917922	841.000000022751	22.4999999952666	1	7.50000000343301	-49.17594436	0	0
536	Anas_fulvigula	Bird	Anseriformes	Anatidae	F	23.2499999992243	55.5000000137424	365.000000152391	1081.99999956025	26.2499999990121	1	10.0000000000595	28.12601493	0	0
537	Anas_laysanensis	Bird	Anseriformes	Anatidae	F	23.3999999914905	55.5000000137424	365.000000152391	1081.99999956025	26.9999999998831	1	9.34969939952165	27.48429146	0	0
538	Anas_wyvilliana	Bird	Anseriformes	Anatidae	F	25.4916666572639	55.5000000137424	365.000000152391	1105.0000000532	26.5000000002073	1	10.0996993997165	20.76248585	0	0
539	Branta_sandvicensis	Bird	Anseriformes	Anatidae	F	41.9999999880985	62.9999999753335	911.99999993221	2090.00000008599	30.0000000101353	1	3.99999999952044	19.84933037	0	0
540	Bucephala_islandica	Bird	Anseriformes	Anatidae	F	15.3333333360782	56.0000000148316	728.468000149042	978.575000167009	30.0000000101353	1	9.5000000037383	57.80603658	0	0
541	Cygnus_atratus	Bird	Anseriformes	Anatidae	F	34.9999999828705	159.999999962588	820.999999628557	5656.00000239583	38.9999999949438	1	5.49999999868866	-26.11194873	0	0
542	Dendrocygna_bicolor	Bird	Anseriformes	Anatidae	F	6.50000000063966	62.9999999753335	364.233999914238	743.000000209705	25.4999999958083	1	10.0000000000595	29.60754383	0	0
543	Histrionicus_histrionicus	Bird	Anseriformes	Anatidae	F	14.5833333313571	39.9999999954425	545.968000017046	561.24999996831	28.2500000115133	1	5.90000000052112	59.44076423	0	0
544	Anseranas_semipalmata	Bird	Anseriformes	Anseranatidae	F	29.4999999897997	80.6599999640884	730.499999860654	2070.99999918074	25.000000003295	1	8.00000000256131	-20.53309866	0	0
545	Apus_balstoni	Bird	Apodiformes	Apodidae	F	21.0000000058081	42.5000000029592	728.468000149042	40.3000000019087	19.5999999953652	1	2.00000000088011	-19.36061997	0	0
546	Apus_sladeniae	Bird	Apodiformes	Apodidae	F	21.0000000058081	42.5000000029592	728.468000149042	40.0999999874678	19.5999999953652	1	2.00000000088011	-11.83339602	0	0
547	Amazilia_tzacatl	Bird	Apodiformes	Trochilidae	F	6.99999999961281	21.4999999971272	363.46799996872	5.04999999854929	15.7999999994798	2.00000000088011	2.00000000088011	10.63940526	0	0
548	Calypte_anna	Bird	Apodiformes	Trochilidae	F	6.29999999749583	20.2500000090609	364.233999914238	4.40000000033345	16.2500000036441	2.00000000088011	2.00000000088011	37.46715107	0	0
549	Mellisuga_helenae	Bird	Apodiformes	Trochilidae	F	8.4999999957817	27.9999999950943	365.250000134847	1.89999999967245	18.4999999984408	2.00000000088011	2.00000000088011	21.61163391	0	0
550	Brachyramphus_marmoratus	Bird	Charadriiformes	Alcidae	F	8.59999999776863	21.0000000058081	729.999999896021	222.000000028354	30.0000000101353	1	1	56.0034429	0	0
551	Cepphus_grylle	Bird	Charadriiformes	Alcidae	F	22.9500000113246	39.5000000036705	1274.43600027474	390.499999890761	27.3999999892037	1	2.00000000088011	71.72727997	0	0
552	Charadrius_marginatus	Bird	Charadriiformes	Charadriidae	F	14.9999999984668	29.0000000003923	427.601000093049	45.1666666824007	25.9999999994415	1.49999999983775	2.90499999911724	-6.11736209	0	0
553	Charadrius_ruficapillus	Bird	Charadriiformes	Charadriidae	F	14.9999999984668	29.0000000003923	427.601000093049	41.1999999853542	25.000000003295	1.49999999983775	2.90499999911724	-27.10478369	0	0
554	Haematopus_chathamensis	Bird	Charadriiformes	Haematopodidae	F	35.99999998358	30.0000000101353	1453.87199970057	541.999999761712	25.4999999958083	1	2.90000000002196	-43.94735392	0	0
555	Haematopus_longirostris	Bird	Charadriiformes	Haematopodidae	F	35.99999998358	30.0000000101353	1453.87199970057	566.250000114811	25.4999999958083	1	2.79999999949276	-27.14758127	0	0
556	Haematopus_moquini	Bird	Charadriiformes	Haematopodidae	F	35.99999998358	30.0000000101353	1453.87199970057	547.249999779474	25.4999999958083	1	3.00000000099567	-30.19876798	0	0
557	Haematopus_unicolor	Bird	Charadriiformes	Haematopodidae	F	35.99999998358	30.0000000101353	1453.87199970057	552.499999783471	25.4999999958083	1	2.7849999989438	-40.78937352	0	0
558	Anous_minutus	Bird	Charadriiformes	Laridae	F	21.8000000044681	45.0000000103356	729.999999896021	111.32499997687	34.4999999987127	1	1	7.66178876	0	0
559	Gygis_alba	Bird	Charadriiformes	Laridae	F	17.7999999946949	47.4999999980717	1764.00000076428	115.500000004407	35.99999998358	1	1	5.53044425	0	0
560	Larus_audouinii	Bird	Charadriiformes	Laridae	F	20.908333321115	37.5000000008863	1094.99999972559	545.249999955432	28.4999999921738	1	2.49499999949231	37.53112939	0	0
561	Larus_livens	Bird	Charadriiformes	Laridae	F	27.8000000084348	49.5000000210551	1824.99999996972	1009.25000026942	26.7499999908511	1	3.00000000099567	28.50141224	0	0
562	Larus_michahellis	Bird	Charadriiformes	Laridae	F	31.9998333188429	41.2500000090465	1460.00000043452	1089.4999995809	25.9999999994415	1	2.59999999992867	50.59029704	0	0
563	Larus_occidentalis	Bird	Charadriiformes	Laridae	F	27.8000000084348	49.5000000210551	1824.99999996972	931.49999996121	26.7499999908511	1	3.00000000099567	35.69519339	0	0
564	Sterna_bergii	Bird	Charadriiformes	Laridae	F	20.3366666769234	38.9999999949438	726.936000257331	334.500000144409	27.5000000090055	1	1	-5.88697187	0	0
565	Sterna_fuscata	Bird	Charadriiformes	Laridae	F	33.8333333396354	57.3000000160043	1456.93599948228	183.00000002902	28.4999999921738	1	1	-0.67114521	0	0
566	Sterna_lunata	Bird	Charadriiformes	Laridae	F	21.8749999946695	45.9999999775016	1824.99999996972	138.850000034323	32.0000000064088	1	1	0.71897341	0	0
567	Himantopus_novaezelandiae	Bird	Charadriiformes	Recurvirostridae	F	10.2250000007274	30.0000000101353	726.936000257331	161.000000002501	23.7499999885846	1	3.99999999952044	-40.95425722	0	0
568	Scolopax_mira	Bird	Charadriiformes	Scolopacidae	F	15.5000000011594	17.5000000012343	455.100999845515	312.499999944858	22.2999999896066	1.49999999983775	3.99999999952044	27.26780604	0	0
569	Columba_livia	Bird	Columbiformes	Columbidae	F	21.5416666632096	30.9999999849605	140.000000054697	320.000000065993	17.5000000012343	3.99999999952044	2.00000000088011	35.82881732	0	0
570	Columbina_passerina	Bird	Columbiformes	Columbidae	F	7.1833333341835	11.0000000022179	75.0000000347767	34.9999999828705	13.2499999942729	2.50000000031461	2.00000000088011	9.12888238	0	0
571	Streptopelia_decaocto	Bird	Columbiformes	Columbidae	F	17.6666666687158	16.9999999990443	364.233999914238	154.700000065125	14.9999999984668	3.99999999952044	2.00000000088011	40.70757443	0	0
572	Zenaida_meloda	Bird	Columbiformes	Columbidae	F	21.8000000044681	14.9999999984668	365.000000152391	152.999999939957	13.2499999942729	2.00000000088011	2.00000000088011	-15.93952918	0	0
573	Ceryle_rudis	Bird	Coraciiformes	Alcedinidae	F	4.44999999920724	24.5000000110083	363.46799996872	84.4000000335987	14.9999999984668	1.49999999983775	4.9999999978295	7.17058855	0	0
574	Todus_mexicanus	Bird	Coraciiformes	Todidae	F	12.5833333329945	19.5000000083908	363.46799996872	5.95000000263265	21.4999999971272	1	2.50000000031461	18.22758554	0	0
575	Falco_mexicanus	Bird	Falconiformes	Falconidae	F	12.999999994	38.4999999886911	545.968000017046	754.499999843137	30.9999999849605	1	4.25000000027062	51.77117251	0	0
576	Polihierax_semitorquatus	Bird	Falconiformes	Falconidae	F	20.0000000089202	30.0000000101353	364.358999878131	61.0249999829726	28.4999999921738	1.75000000011301	3.00000000099567	-5.80525352	0	0
577	Callipepla_californica	Bird	Galliformes	Odontophoridae	F	6.99166666886792	10.0000000000595	318.733999957182	171.500000067572	22.2500000086275	1	14.0000000053864	40.85849692	0	0
578	Colinus_virginianus	Bird	Galliformes	Odontophoridae	F	6.39999999765999	14.0000000053864	364.233999914238	173.33333334939	22.7499999909692	1.49999999983775	12.999999994	34.47717501	0	0
579	Alectoris_chukar	Bird	Galliformes	Phasianidae	F	6.19999999968352	8.00000000256131	363.46799996872	535.500000060081	23.4999999964723	1.49963599851059	11.2500000039327	39.86003534	0	0
580	Centrocercus_urophasianus	Bird	Galliformes	Phasianidae	F	6.99999999961281	14.0000000053864	455.100999845515	1930.00000019506	25.9999999994415	1	7.34999999834812	43.60687987	0	0
581	Dendragapus_fuliginosus	Bird	Galliformes	Phasianidae	F	12.4999999961468	10.0000000000595	455.100999845515	1059.00000042211	25.2500000070354	1	7.09999999966439	49.21941985	0	0
582	Dendragapus_obscurus	Bird	Galliformes	Phasianidae	F	12.4999999961468	10.0000000000595	455.100999845515	1059.00000042211	25.2500000070354	1	7.09999999966439	52.97415715	0	0
583	Meleagris_gallopavo	Bird	Galliformes	Phasianidae	F	12.7500000050435	14.0000000053864	303.999999876509	5810.99999956356	27.9999999950943	1	11.0000000022179	37.86153391	0	0
584	Pavo_cristatus	Bird	Galliformes	Phasianidae	F	23.2000000076035	14.0000000053864	729.999999896021	4093.74999842979	27.9999999950943	1	4.9999999978295	13.41967704	0	0
585	Phasianus_colchicus	Bird	Galliformes	Phasianidae	F	26.9999999998831	11.0000000022179	239.999999917922	1043.74999982771	23.9999999916493	1	11.0000000022179	42.7525232	0	0
586	Phasianus_versicolor	Bird	Galliformes	Phasianidae	F	26.9999999998831	11.0000000022179	239.999999917922	1000.00000001786	23.9999999916493	1	11.0000000022179	35.18482568	0	0
587	Balearica_pavonina	Bird	Gruiformes	Gruidae	F	12.999999994	62.9999999753335	1453.87199970057	3589.99999826845	29.4999999897997	1	2.50000000031461	10.71856236	0	0
588	Balearica_regulorum	Bird	Gruiformes	Gruidae	F	16.9999999990443	59.5000000266807	1453.87199970057	3614.49999840835	29.4999999897997	1	2.50000000031461	-12.81030105	0	0
589	Fulica_alai	Bird	Gruiformes	Rallidae	F	22.2999999896066	54.2499999771841	365.000000152391	620.500000220487	22.7499999909692	2.00000000088011	7.70000000108079	20.877187	0	0
590	Chlamydotis_undulata	Bird	Otidiformes	Otididae	F	12.4999999961468	34.9999999828705	545.201999894108	1502.49999938493	23.4999999964723	1	2.50000000031461	28.2362201	0	0
591	Nectarinia_violacea	Bird	Passeriformes	�Nectariniidae	F	4.9999999978295	18.9999999968376	363.46799996872	9.5499999952953	14.4999999938153	2.50000000031461	1.69999999989431	-33.48989687	0	0
592	Cardinalis_cardinalis	Bird	Passeriformes	Cardinalidae	F	15.7999999994798	14.2500000040661	364.233999914238	43.0500000054355	12.4999999961468	2.50000000031461	3.12000000055726	34.82047572	0	0
593	Certhia_brachydactyla	Bird	Passeriformes	Certhiidae	F	5.72499999747926	16.3000000030527	365.000000152391	8.32500000111133	14.9999999984668	1.49999999983775	5.90000000052112	44.92164771	0	0
594	Certhia_familiaris	Bird	Passeriformes	Certhiidae	F	7.42500000231093	15.5000000011594	364.233999914238	9.10000000434248	14.9999999984668	1.49999999983775	5.45000000177042	52.41717014	0	0
595	Certhia_hodgsoni	Bird	Passeriformes	Certhiidae	F	7.42500000231093	15.5000000011594	364.233999914238	9.10000000434248	14.9999999984668	1.49999999983775	5.45000000177042	30.44703249	0	0
596	Cinclus_mexicanus	Bird	Passeriformes	Cinclidae	F	5.10000000137557	20.2500000090609	365.000000152391	55.8999999909971	15.9999999961635	2.00000000088011	4.07999999830243	53.49275677	0	0
597	Aphelocoma_californica	Bird	Passeriformes	Corvidae	F	15.7999999994798	18.000000001869	545.201999894108	82.749999978719	17.5000000012343	1	3.99999999952044	34.80868633	0	0
598	Aphelocoma_coerulescens	Bird	Passeriformes	Corvidae	F	15.7999999994798	18.000000001869	545.201999894108	78.7250000010165	16.9999999990443	1	3.7500000000663	28.06832857	0	0
599	Aphelocoma_insularis	Bird	Passeriformes	Corvidae	F	15.7999999994798	18.000000001869	455.100999845515	108.500000002114	17.5000000012343	1	3.85499999994105	34.01579024	0	0
600	Corvus_corax	Bird	Passeriformes	Corvidae	F	21.8335000102236	41.4999999901789	1094.99999972559	1096.99999969807	18.9999999968376	1	4.80000000041354	65.11418995	0	0
601	Garrulus_glandarius	Bird	Passeriformes	Corvidae	F	16.9999999990443	21.9999999921171	364.233999914238	160.850000050662	16.5000000015422	1	4.9999999978295	48.83808064	0	0
602	Gymnorhinus_cyanocephalus	Bird	Passeriformes	Corvidae	F	11.0000000022179	21.0000000058081	545.201999894108	104.99999998346	16.5000000015422	1	3.82000000145739	39.04665627	0	0
603	Nucifraga_caryocatactes	Bird	Passeriformes	Corvidae	F	16.0833333314534	23.0000000016296	365.000000152391	183.00000002902	18.000000001869	1	3.49999999826621	55.5222928	0	0
604	Nucifraga_columbiana	Bird	Passeriformes	Corvidae	F	17.3999999961636	21.9999999921171	365.000000152391	129.999999940774	17.5000000012343	1	3.00000000099567	43.24496263	0	0
605	Perisoreus_canadensis	Bird	Passeriformes	Corvidae	F	17.1666666666395	18.000000001869	365.000000152391	71.1000000135662	16.9999999990443	1	3.49999999826621	55.84776719	0	0
606	Pica_pica	Bird	Passeriformes	Corvidae	F	10.4916666744064	25.7499999971741	637.601000091683	213.374999975546	19.2500000051245	1	5.99999999863167	48.83389121	0	0
607	Pyrrhocorax_graculus	Bird	Passeriformes	Corvidae	F	23.3333333244375	31.500000005305	1094.99999972559	223.499999988015	21.0000000058081	1	4.10000000118793	38.88663929	0	0
608	Pyrrhocorax_pyrrhocorax	Bird	Passeriformes	Corvidae	F	20.2999999990308	34.9999999828705	912.49999958331	247.749999947948	19.2500000051245	1	3.99999999952044	40.4264896	0	0
609	Junco_phaeonotus	Bird	Passeriformes	Emberizidae	F	6.59999999978629	10.4999999982835	365.000000152391	20.4000000030565	12.999999994	1.75000000011301	3.49999999826621	23.35778449	0	0
610	Spizella_wortheni	Bird	Passeriformes	Emberizidae	F	8.79999999573938	10.3999999984678	364.233999914238	12.4999999961468	11.5999999986971	2.50000000031461	3.87500000075442	24.55260358	0	0
611	Pipilo_aberti	Bird	Passeriformes	Emberizidae	F	8.59999999776863	12.4999999961468	365.000000152391	46.0500000137544	14.0000000053864	1.49999999983775	3.00000000099567	33.84049544	0	0
612	Lagonosticta_senegala	Bird	Passeriformes	Estrildidae	F	5.83333333180874	18.000000001869	363.46799996872	8.72499999922792	11.4999999957542	3.00000000099567	3.49999999826621	0.40231301	0	0
613	Taeniopygia_guttata	Bird	Passeriformes	Estrildidae	F	13.2499999942729	21.0000000058081	59.9999999866739	11.93333332452	14.1499999987372	2.00000000088011	4.50000000100677	-25.26436705	0	0
614	Leucosticte_atrata	Bird	Passeriformes	Fringillidae	F	6.59999999978629	18.9999999968376	364.233999914238	26.9999999998831	12.999999994	1	4.58999999966744	43.90644536	0	0
615	Leucosticte_australis	Bird	Passeriformes	Fringillidae	F	5.91666666516789	18.9999999968376	363.46799996872	28.700000006728	12.999999994	1	4.50000000100677	38.67211666	0	0
616	Loxia_scotica	Bird	Passeriformes	Fringillidae	F	8.00000000256131	19.5000000083908	364.233999914238	40.9249999894741	12.999999994	1.75000000011301	3.49999999826621	57.22207241	0	0
617	Pyrrhula_murina	Bird	Passeriformes	Fringillidae	F	17.5000000012343	14.9999999984668	364.233999914238	26.9999999998831	14.0000000053864	1.49999999983775	4.50000000100677	37.78772124	0	0
618	Telespiza_cantans	Bird	Passeriformes	Fringillidae	F	11.4999999957542	23.9999999916493	365.250000134847	33.3000000004529	15.9999999961635	2.00000000088011	3.00000000099567	25.76626492	0	0
619	Agelaius_assimilis	Bird	Passeriformes	Icteridae	F	15.7999999994798	16.0500000068048	547.749999739503	54.0000000235292	12.000000002544	2.00000000088011	3.29000000073275	22.21850203	0	0
620	Mimus_polyglottos	Bird	Passeriformes	Mimidae	F	20.0000000089202	12.4999999961468	364.233999914238	48.5000000027433	12.2000000031816	2.50000000031461	3.91000000001066	37.85309576	0	0
621	Toxostoma_curvirostre	Bird	Passeriformes	Mimidae	F	10.7999999985941	14.9999999984668	364.233999914238	78.6999999666818	12.999999994	2.00000000088011	3.6200000005876	27.83650901	0	0
622	Toxostoma_redivivum	Bird	Passeriformes	Mimidae	F	6.90000000273783	12.999999994	228.000000010388	84.4000000335987	14.0000000053864	2.00000000088011	3.04499999950714	35.93442125	0	0
623	Anthus_novaeseelandiae	Bird	Passeriformes	Motacillidae	F	5.41666666608363	14.9999999984668	363.46799996872	25.000000003295	14.0000000053864	2.50000000031461	3.84999999884618	-27.78219179	0	0
624	Anthus_rufulus	Bird	Passeriformes	Motacillidae	F	5.41666666608363	14.9999999984668	363.46799996872	24.1249999945707	14.0000000053864	2.50000000031461	3.49999999826621	17.98432113	0	0
625	Oenanthe_phillipsi	Bird	Passeriformes	Muscicapidae	F	9.59999999545161	14.9999999984668	364.233999914238	23.7749999897422	14.0000000053864	2.00000000088011	5.40000000232076	8.21818792	0	0
626	Saxicola_torquatus	Bird	Passeriformes	Muscicapidae	F	8.81666666987418	14.0000000053864	365.000000152391	14.700000003165	14.4999999938153	2.00000000088011	5.15999999745369	52.66519323	0	0
627	Parus_montanus	Bird	Passeriformes	Paridae	F	11.3000000031833	18.000000001869	364.358999878131	11.1999999966283	12.999999994	1	7.50000000343301	55.63029772	0	0
628	Parus_rubidiventris	Bird	Passeriformes	Paridae	F	9.12499999572443	16.5000000015422	363.46799996872	11.3000000031833	14.9999999984668	1.49999999983775	7.34999999834812	31.95851121	0	0
629	Baeolophus_atricristatus	Bird	Passeriformes	Paridae	F	13.2499999942729	17.5000000012343	363.46799996872	21.0183333388038	13.4999999940008	1.75000000011301	5.95000000263265	28.08506525	0	0
630	Baeolophus_bicolor	Bird	Passeriformes	Paridae	F	13.2749999983008	17.5000000012343	364.233999914238	21.6000000066934	13.4999999940008	1.49999999983775	5.95000000263265	36.96601372	0	0
631	Baeolophus_inornatus	Bird	Passeriformes	Paridae	F	8.00000000256131	18.4999999984408	364.233999914238	16.2562499965078	14.9999999984668	1	6.82499999951527	36.25078402	0	0
632	Baeolophus_ridgwayi	Bird	Passeriformes	Paridae	F	8.00000000256131	18.4999999984408	363.46799996872	16.4000000027855	14.9999999984668	1	6.90000000273783	37.84268328	0	0
633	Parus_ater	Bird	Passeriformes	Paridae	F	9.41666666737913	16.5000000015422	364.233999914238	9.2749999954228	14.9999999984668	1.49999999983775	5.70000000090912	53.01967141	0	0
634	Parus_atricapillus	Bird	Passeriformes	Paridae	F	12.4000000048237	16.5000000015422	271.734000102425	10.7999999985941	12.000000002544	1	6.95000000294193	50.04157713	0	0
635	Parus_carolinensis	Bird	Passeriformes	Paridae	F	10.8999999974374	16.6999999929408	364.233999914238	10.2500000042597	12.999999994	1	5.99999999863167	34.89736971	0	0
636	Parus_cinctus	Bird	Passeriformes	Paridae	F	8.00000000256131	18.9999999968376	365.000000152391	12.2750000039208	14.750000003159	1.24999999960724	8.00000000256131	63.31923999	0	0
637	Parus_gambeli	Bird	Passeriformes	Paridae	F	10.1000000015431	20.0000000089202	364.233999914238	11.518499994741	14.0000000053864	1.49999999983775	7.03000000124731	44.67965948	0	0
638	Parus_hudsonicus	Bird	Passeriformes	Paridae	F	5.01666666904068	18.000000001869	365.000000152391	9.80000000317004	14.9999999984668	1	6.50000000063966	57.34342862	0	0
639	Parus_hypermelaenus	Bird	Passeriformes	Paridae	F	11.8999999986019	18.000000001869	364.233999914238	11.3500000008239	14.0000000053864	1	8.00000000256131	29.23403936	0	0
640	Parus_major	Bird	Passeriformes	Paridae	F	15.2000000022461	16.5000000015422	365.000000152391	18.000000001869	13.4999999940008	1.49999999983775	8.59999999776863	45.27045047	0	0
641	Parus_palustris	Bird	Passeriformes	Paridae	F	11.8999999986019	18.000000001869	364.233999914238	11.3500000008239	14.0000000053864	1	8.00000000256131	49.33680073	0	0
642	Dendroica_petechia	Bird	Passeriformes	Parulidae	F	8.9168333325486	10.0000000000595	365.000000152391	10.0000000000595	11.0000000022179	1.0750000004519	4.40499999829023	51.73412486	0	0
643	Passer_domesticus	Bird	Passeriformes	Passeridae	F	17.7100000036351	14.9999999984668	182.624999987059	27.6999999946458	11.7500000048155	3.24999999888965	4.34999999956242	32.45276305	0	0
644	Phylloscopus_canariensis	Bird	Passeriformes	Phylloscopidae	F	7.80000000237474	14.9999999984668	364.233999914238	8.30000000163882	14.0000000053864	1.49999999983775	5.49999999868866	28.20621545	0	0
645	Ploceus_philippinus	Bird	Passeriformes	Ploceidae	F	4.9999999978295	15.9999999961635	545.201999894108	26.5000000002073	14.4999999938153	2.00000000088011	3.09999999847759	19.05305595	0	0
646	Polioptila_californica	Bird	Passeriformes	Polioptilidae	F	8.00000000256131	9.5000000037383	365.000000152391	5.75000000109676	14.2500000040661	2.00000000088011	3.99999999952044	27.93594645	0	0
647	Sitta_canadensis	Bird	Passeriformes	Sittidae	F	7.50000000343301	19.5000000083908	364.233999914238	10.3500000029872	12.000000002544	1	5.49999999868866	50.0125241	0	0
648	Sitta_carolinensis	Bird	Passeriformes	Sittidae	F	9.83333333650296	14.4999999938153	364.233999914238	21.0000000058081	12.000000002544	1	8.00000000256131	40.5121158	0	0
649	Sitta_europaea	Bird	Passeriformes	Sittidae	F	12.8666666692056	23.9999999916493	364.233999914238	22.4000000031137	14.9999999984668	1	7.39999999844508	53.85867926	0	0
650	Sitta_nagaensis	Bird	Passeriformes	Sittidae	F	12.8666666692056	23.9999999916493	364.233999914238	21.2499999921285	14.9999999984668	1	7.29999999887328	25.51809928	0	0
651	Sitta_pusilla	Bird	Passeriformes	Sittidae	F	5.80000000259623	18.000000001869	364.233999914238	10.2749999960719	14.0000000053864	1	5.07000000201232	32.5206758	0	0
652	Sitta_pygmaea	Bird	Passeriformes	Sittidae	F	8.1999999977843	21.4999999971272	364.233999914238	10.599999998749	15.7999999994798	1	6.99999999961281	37.62304883	0	0
653	Acridotheres_tristis	Bird	Passeriformes	Sturnidae	F	5.04166666541232	23.0000000016296	363.46799996872	113.500000008915	17.5000000012343	3.00000000099567	4.50000000100677	15.06955816	0	0
654	Chamaea_fasciata	Bird	Passeriformes	Sylviidae	F	12.6000000005364	15.5000000011594	365.000000152391	14.700000003165	15.5000000011594	1.49999999983775	3.73999999840511	38.15434112	0	0
655	Campylorhynchus_brunneicapillus	Bird	Passeriformes	Troglodytidae	F	6.29999999749583	20.9499999922873	303.234000095677	38.9000000146108	15.9999999961635	3.00000000099567	3.89999999947116	29.02806411	0	0
656	Thryothorus_ludovicianus	Bird	Passeriformes	Troglodytidae	F	6.09999999890648	13.4999999940008	365.000000152391	19.5666666634197	14.0000000053864	1.75000000011301	4.43500000105756	34.44507194	0	0
657	Myiarchus_nuttingi	Bird	Passeriformes	Tyrannidae	F	8.99999999697403	16.5000000015422	363.46799996872	28.075000010542	14.9999999984668	1.49999999983775	4.14999999899318	19.83706715	0	0
658	Vireo_gracilirostris	Bird	Passeriformes	Vireonidae	F	10.0000000000595	11.2500000039327	365.000000152391	16.6649166625479	12.4999999961468	1.49999999983775	3.70000000129434	-3.8599802	0	0
659	Vireo_leucophrys	Bird	Passeriformes	Vireonidae	F	13.0999999972869	12.999999994	333.73399983634	12.5250000003641	12.999999994	2.00000000088011	3.57000000074417	2.19530598	0	0
660	Zosterops_lateralis	Bird	Passeriformes	Zosteropidae	F	8.16666666762566	12.000000002544	363.46799996872	12.3958333378239	11.4999999957542	2.50000000031461	3.15000000051174	-31.4601438	0	0
661	Egretta_gularis	Bird	Pelecaniformes	Ardeidae	F	22.3166666785152	43.7500000085915	364.233999914238	399.999999956807	23.0000000016296	1	3.7500000000663	13.44907936	0	0
662	Egretta_rufescens	Bird	Pelecaniformes	Ardeidae	F	12.299999995346	27.9999999950943	1461.00000036423	613.749999933267	25.4999999958083	1	3.49999999826621	23.35067021	0	0
663	Balaeniceps_rex	Bird	Pelecaniformes	Balaenicipitidae	F	35.8499999983642	104.99999998346	1090.40400026805	5268.00000072081	30.0000000101353	1	2.00000000088011	-0.87159889	0	0
664	Pelecanus_occidentalis	Bird	Pelecaniformes	Pelecanidae	F	31.0833333378151	75.4999999807491	365.000000152391	3173.99999972591	29.0000000003923	1	2.59999999992867	17.21692453	0	0
665	Pelecanus_thagus	Bird	Pelecaniformes	Pelecanidae	F	31.0833333378151	75.9999999782388	365.000000152391	3186.99999866995	29.4999999897997	1	2.59999999992867	-18.43361486	0	0
666	Threskiornis_molucca	Bird	Pelecaniformes	Threskiornithidae	F	29.1999999919923	37.5000000008863	1090.40400026805	1615.49999957262	28.4999999921738	1	2.72999999946255	-33.80010209	0	0
667	Eudocimus_albus	Bird	Pelecaniformes	Threskiornithidae	F	20.0000000089202	34.9999999828705	729.999999896021	899.99999970812	21.9999999921171	1	2.69999999997223	22.51594174	0	0
668	Platalea_regia	Bird	Pelecaniformes	Threskiornithidae	F	28.2500000115133	47.4999999980717	1094.99999972559	1795.25000001719	24.5000000110083	1	3.49999999826621	-24.42851211	0	0
669	Threskiornis_bernieri	Bird	Pelecaniformes	Threskiornithidae	F	29.1999999919923	37.5000000008863	1090.40400026805	1529.99999940868	28.4999999921738	1	2.24000000029804	-17.59203682	0	0
670	Phaethon_rubricauda	Bird	Phaethontiformes	Phaethontidae	F	23.8000000076772	91.3000000364358	1460.00000043452	645.000000131727	44.4999999923373	1	1	-19.44942527	0	0
671	Phoeniconaias_minor	Bird	Phoenicopteriformes	Phoenicopteridae	F	47.4999999980717	72.7499999962459	1090.40400026805	1759.99999994333	27.9999999950943	1	1	-5.19789915	0	0
672	Phoenicopterus_chilensis	Bird	Phoenicopteriformes	Phoenicopteridae	F	39.9999999954425	68.4999999816297	1824.99999996972	2614.99999869505	29.7500000002488	1.49999999983775	1	-33.05243296	0	0
673	Phoenicopterus_ruber	Bird	Phoenicopteriformes	Phoenicopteridae	F	32.9999999846062	72.5000000101044	1824.99999996972	3043.50000020094	30.0000000101353	1.49999999983775	1	18.3014004	0	0
674	Dryocopus_pileatus	Bird	Piciformes	Picidae	F	9.89999999860861	26.9999999998831	353.999999952644	303.875000110523	18.000000001869	1	3.81500000100556	45.44117526	0	0
675	Dryocopus_martius	Bird	Piciformes	Picidae	F	14.0000000053864	26.9999999998831	364.233999914238	320.999999958265	12.000000002544	1	4.80000000041354	56.30442605	0	0
676	Melanerpes_aurifrons	Bird	Piciformes	Picidae	F	5.70000000090912	30.0000000101353	365.000000152391	81.9083333509778	12.999999994	2.24999999951326	4.50000000100677	23.37484353	0	0
677	Melanerpes_carolinus	Bird	Piciformes	Picidae	F	12.1000000048074	25.000000003295	365.000000152391	71.7749999994884	12.000000002544	1.49999999983775	4.47000000167412	36.96153032	0	0
678	Melanerpes_formicivorus	Bird	Piciformes	Picidae	F	15.9999999961635	30.9999999849605	694.000000342278	79.0500000272342	12.7500000050435	2.00000000088011	4.89999999942875	25.79533427	0	0
679	Melanerpes_hoffmannii	Bird	Piciformes	Picidae	F	5.70000000090912	30.0000000101353	365.000000152391	81.9083333509778	12.999999994	2.24999999951326	3.99999999952044	11.53460206	0	0
680	Picus_vaillantii	Bird	Piciformes	Picidae	F	15.0833333261261	23.0000000016296	364.233999914238	175.999999993285	18.000000001869	1	6.09999999890648	34.54719768	0	0
681	Picus_viridis	Bird	Piciformes	Picidae	F	15.0833333261261	23.0000000016296	364.233999914238	184.666666652046	18.000000001869	1	6.09999999890648	50.09075321	0	0
682	Diomedea_amsterdamensis	Bird	Procellariiformes	Diomedeidae	F	39.9999999954425	270.350000046496	3689.02499823656	7046.69999919738	78.7500000231728	0.510000000134521	1	-34.68446668	0	0
683	Diomedea_antipodensis	Bird	Procellariiformes	Diomedeidae	F	39.9999999954425	277.699999913148	3670.76249950117	7790.00000105325	78.9999999631053	0.510000000134521	1	-47.9211657	0	0
684	Diomedea_dabbenena	Bird	Procellariiformes	Diomedeidae	F	39.9999999954425	274.350000135808	3670.76249950117	7704.25000287812	78.7500000231728	0.510000000134521	1	-39.72071113	0	0
685	Diomedea_epomophora	Bird	Procellariiformes	Diomedeidae	F	58.0000000263077	235.999999993956	3652.50000137022	8199.99999793078	78.9999999631053	0.504999999851923	1	-45.78760878	0	0
686	Diomedea_exulans	Bird	Procellariiformes	Diomedeidae	F	39.9999999954425	277.699999913148	3670.76249950117	7990.00000191504	78.5000000166135	0.510000000134521	1	-46.49564435	0	0
687	Diomedea_sanfordi	Bird	Procellariiformes	Diomedeidae	F	58.0000000263077	235.999999993956	3652.50000137022	7869.99999676189	78.9999999631053	0.510000000134521	1	-50.17111333	0	0
688	Phoebastria_immutabilis	Bird	Procellariiformes	Diomedeidae	F	53.0000000237375	165.000000016404	3141.07500000151	3050.00000121556	63.999999976981	0.900375939787254	1	34.6420489	0	0
689	Phoebastria_irrorata	Bird	Procellariiformes	Diomedeidae	F	39.9999999954425	113.500000008915	3031.57499868623	3447.50000114644	60.4999999977738	0.874999999671457	1	-7.5827877	0	0
690	Phoebastria_nigripes	Bird	Procellariiformes	Diomedeidae	F	32.6833333341751	140.000000054697	3287.25000010839	3195.00000060183	65.0000000067836	0.893103449419911	1	32.9305029	0	0
691	Phoebetria_palpebrata	Bird	Procellariiformes	Diomedeidae	F	20.083333339305	140.000000054697	4382.99999816436	2825.00000118497	66.9999999738053	0.530000000231064	1	-57.88868789	0	0
692	Thalassarche_bulleri	Bird	Procellariiformes	Diomedeidae	F	30.0000000101353	69.0000000277891	2921.9999990923	2871.2499999905	69.0000000277891	0.870000000290152	1	-37.79606131	0	0
693	Thalassarche_carteri	Bird	Procellariiformes	Diomedeidae	F	37.0000000131637	100.499999949837	3323.77499948943	2114.999998984	75.4999999807491	0.902439024444465	1	-48.05472674	0	0
694	Thalassarche_chlororhynchos	Bird	Procellariiformes	Diomedeidae	F	37.0000000131637	100.499999949837	3323.77499948943	2114.999998984	75.4999999807491	0.902439024444465	1	-39.72071113	0	0
695	Thalassarche_chrysostoma	Bird	Procellariiformes	Diomedeidae	F	30.0000000101353	105.999999988121	4382.99999816436	3700.00000136043	71.999999998844	0.57992565076193	1	-50.43835821	0	0
696	Thalassarche_impavida	Bird	Procellariiformes	Diomedeidae	F	34.0000000130505	101.499999951093	3871.65000097244	3439.99999873599	67.9999999880247	0.840000000121613	1	-46.11265386	0	0
697	Thalassarche_melanophrys	Bird	Procellariiformes	Diomedeidae	F	34.0000000130505	101.499999951093	3871.65000097244	3439.99999873599	67.9999999880247	0.840000000121613	1	-46.05767065	0	0
698	Oceanodroma_castro	Bird	Procellariiformes	Hydrobatidae	F	30.0000000101353	69.0000000277891	1825.99999971713	43.6499999875331	41.2500000090465	1	1	13.42236782	0	0
699	Oceanodroma_furcata	Bird	Procellariiformes	Hydrobatidae	F	11.4999999957542	62.9999999753335	1094.99999972559	57.1000000193018	50.9000000225753	1	1	45.18991371	0	0
700	Oceanodroma_tristrami	Bird	Procellariiformes	Hydrobatidae	F	13.8333333254685	84.9999999583231	1824.99999996972	84.0000000131616	45.0000000103356	1	1	31.3679574	0	0
701	Pelecanoides_urinatrix	Bird	Procellariiformes	Pelecanoididae	F	8.99999999697403	53.9000000045841	1205.32499987556	134.000000006578	54.0000000235292	0.954545455151489	1	-46.21993432	0	0
702	Bulweria_bulwerii	Bird	Procellariiformes	Procellariidae	F	21.9999999921171	61.9999999972043	1461.00000036423	99.4999999836276	44.4999999923373	1	1	12.57150187	0	0
703	Daption_capense	Bird	Procellariiformes	Procellariidae	F	20.0000000089202	48.5000000027433	2191.5000003093	424.75000019027	44.0000000035965	1	1	-48.8189608	0	0
704	Fulmarus_glacialis	Bird	Procellariiformes	Procellariidae	F	38.9583333356419	52.0000000217658	2560.99999948902	785.00000017081	48.9999999945793	1	1	63.1540792	0	0
705	Macronectes_giganteus	Bird	Procellariiformes	Procellariidae	F	14.6249999982754	118.999999986728	2444.50199955611	4447.50000204589	59.0000000055625	0.865461848186566	1	-52.80727851	0	0
706	Macronectes_halli	Bird	Procellariiformes	Procellariidae	F	9.74999999990488	113.999999955027	2921.9999990923	4313.00000151885	59.0000000055625	1	1	-48.49512886	0	0
707	Pachyptila_turtur	Bird	Procellariiformes	Procellariidae	F	10.0000000000595	48.9999999945793	1461.00000036423	138.049999948071	54.9999999872141	1	1	-43.656097	0	0
708	Pagodroma_nivea	Bird	Procellariiformes	Procellariidae	F	20.0000000089202	45.9999999775016	3944.70000094285	317.000000038902	45.0000000103356	0.760416666909578	1	-62.25670349	0	0
709	Procellaria_aequinoctialis	Bird	Procellariiformes	Procellariidae	F	30.0000000101353	95.0000000379486	2374.12500111014	1299.99999941548	59.9999999866739	0.87404580170752	1	-47.57100863	0	0
710	Procellaria_conspicillata	Bird	Procellariiformes	Procellariidae	F	30.0000000101353	95.0000000379486	2374.12500111014	1299.99999941548	59.9999999866739	0.87404580170752	1	-32.26500825	0	0
711	Puffinus_auricularis	Bird	Procellariiformes	Procellariidae	F	29.9166666756333	71.2499999894008	1999.07399935133	419.833333281041	51.0000000140594	1	1	16.11216589	0	0
712	Puffinus_nativitatis	Bird	Procellariiformes	Procellariidae	F	16.9999999990443	95.9999999550877	1461.00000036423	353.999999952644	51.5000000170109	1	1	2.37582767	0	0
713	Puffinus_newelli	Bird	Procellariiformes	Procellariidae	F	6.99999999961281	72.5000000101044	1999.07399935133	391.000000005722	51.7499999924715	1	1	11.84090537	0	0
714	Puffinus_opisthomelas	Bird	Procellariiformes	Procellariidae	F	30.0000000101353	71.2499999894008	1999.07399935133	438.500000082334	51.0000000140594	1	1	25.55310307	0	0
715	Cacatua_alba	Bird	Psittaciformes	Cacatuidae	F	30.0000000101353	91.3200000309032	2000.00000091584	570.000000097701	30.0000000101353	1	2.00000000088011	0.61393484	0	0
716	Cacatua_galerita	Bird	Psittaciformes	Cacatuidae	F	57.0000000094307	69.9999999965449	1461.00000036423	723.499999948242	26.9999999998831	1	2.50000000031461	-22.08312578	0	0
717	Nymphicus_hollandicus	Bird	Psittaciformes	Cacatuidae	F	30.0000000101353	31.500000005305	455.694000170333	89.9999999702762	20.4999999970406	1	4.50000000100677	-25.21819685	0	0
718	Probosciger_aterrimus	Bird	Psittaciformes	Cacatuidae	F	56.2999999918002	104.99999998346	2739.37499952589	841.000000022751	32.9999999846062	0.454545455165577	1	-5.8790899	0	0
719	Barnardius_zonarius	Bird	Psittaciformes	Psittacidae	F	14.0749999996375	34.9999999828705	363.46799996872	126.999999941759	20.0000000089202	1.49999999983775	4.9999999978295	-27.27863764	0	0
720	Brotogeris_chiriri	Bird	Psittaciformes	Psittacidae	F	27.9999999950943	56.0000000148316	729.999999896021	67.9999999880247	25.9999999994415	1	4.9999999978295	-15.35734428	0	0
721	Brotogeris_versicolurus	Bird	Psittaciformes	Psittacidae	F	23.6500000014677	56.0000000148316	729.999999896021	69.59999997631	25.4999999958083	1	4.9999999978295	0.05020389	0	0
722	Myiopsitta_monachus	Bird	Psittaciformes	Psittacidae	F	19.9499999932993	41.9999999880985	729.999999896021	108.629999951588	30.9999999849605	2.00000000088011	5.99999999863167	-28.11727814	0	0
723	Buteo_albicaudatus	Bird	Strigiformes	Strigidae	F	6.50000000063966	50.4999999857936	1095.74999967246	889.000000432139	31.2000000057584	1	2.00000000088011	-11.81925818	0	0
724	Aegolius_funereus	Bird	Strigiformes	Strigidae	F	11.0000000022179	31.7000000037015	364.233999914238	131.500000050257	27.7499999946597	1	5.14499999852846	57.11726761	0	0
725	Athene_noctua	Bird	Strigiformes	Strigidae	F	11.0833333285259	32.49999998909	364.233999914238	169.000000013001	27.5000000090055	1	3.99999999952044	40.36597827	0	0
726	Bubo_ascalaphus	Bird	Strigiformes	Strigidae	F	47.6666666861243	54.9999999872141	729.999999896021	2532.99999999576	34.9999999828705	1	2.00000000088011	27.38968625	0	0
727	Bubo_bengalensis	Bird	Strigiformes	Strigidae	F	47.6666666861243	54.9999999872141	729.999999896021	2380.00000079606	34.9999999828705	1	2.50000000031461	23.51171611	0	0
728	Bubo_bubo	Bird	Strigiformes	Strigidae	F	47.6666666861243	54.9999999872141	729.999999896021	2532.99999999576	34.9999999828705	1	2.24999999951326	49.31624833	0	0
729	Bubo_magellanicus	Bird	Strigiformes	Strigidae	F	21.3000000060624	68.249999995559	729.999999896021	1348.50000056666	26.9999999998831	1	2.50000000031461	-36.05513726	0	0
730	Bubo_virginianus	Bird	Strigiformes	Strigidae	F	21.3000000060624	68.249999995559	729.999999896021	1377.24999951407	26.9999999998831	1	2.50000000031461	33.38689055	0	0
731	Glaucidium_passerinum	Bird	Strigiformes	Strigidae	F	5.99999999863167	30.5000000117923	364.233999914238	65.500000023501	29.0000000003923	1	4.9999999978295	56.73481809	0	0
732	Megascops_asio	Bird	Strigiformes	Strigidae	F	14.1669999943727	27.9999999950943	365.000000152391	175.000000013385	25.9999999994415	1	4.25000000027062	38.25040637	0	0
733	Megascops_kennicottii	Bird	Strigiformes	Strigidae	F	13.4999999940008	27.9999999950943	365.000000152391	180.000000019762	25.9999999994415	1	4.25000000027062	38.76757022	0	0
734	Otus_elegans	Bird	Strigiformes	Strigidae	F	6.77500000158695	25.000000003295	364.233999914238	91.9999999954883	24.5000000110083	1	3.7500000000663	25.79765863	0	0
735	Otus_longicornis	Bird	Strigiformes	Strigidae	F	6.77500000158695	25.000000003295	364.233999914238	91.2499999577877	24.5000000110083	1	3.49999999826621	16.60132132	0	0
736	Otus_mantananensis	Bird	Strigiformes	Strigidae	F	6.77500000158695	25.000000003295	364.233999914238	91.9999999954883	24.5000000110083	1	3.7500000000663	11.7092565	0	0
737	Otus_mindorensis	Bird	Strigiformes	Strigidae	F	6.77500000158695	25.000000003295	364.233999914238	91.9999999954883	24.5000000110083	1	3.7500000000663	13.10976966	0	0
738	Strix_aluco	Bird	Strigiformes	Strigidae	F	21.4999999971272	31.2000000057584	364.233999914238	496.499999759084	29.700000005683	1	3.09999999847759	49.50890883	0	0
739	Strix_fulvescens	Bird	Strigiformes	Strigidae	F	18.199999998494	41.9999999880985	729.999999896021	716.499999807816	27.9999999950943	1	2.84999999920041	15.12172785	0	0
740	Strix_nebulosa	Bird	Strigiformes	Strigidae	F	15.817000000295	63.7499999975433	545.968000017046	1078.74999957105	29.4999999897997	1	3.99999999952044	58.77823322	0	0
741	Strix_occidentalis	Bird	Strigiformes	Strigidae	F	25.000000003295	34.9999999828705	730.375000091588	609.500000047952	30.0000000101353	1	2.00000000088011	35.10796644	0	0
742	Strix_uralensis	Bird	Strigiformes	Strigidae	F	23.8166666736267	39.9999999954425	364.233999914238	783.000000007201	27.9999999950943	1	2.90000000002196	57.05559952	0	0
743	Strix_varia	Bird	Strigiformes	Strigidae	F	18.199999998494	41.9999999880985	729.999999896021	716.499999807816	27.9999999950943	1	2.50000000031461	43.78199052	0	0
744	Surnia_ulula	Bird	Strigiformes	Strigidae	F	10.0000000000595	30.0000000101353	363.46799996872	308.499999893431	27.2499999970229	1	6.99999999961281	57.62125263	0	0
745	Tyto_alba	Bird	Strigiformes	Tytonidae	F	15.4166666776075	54.0000000235292	365.000000152391	381.600000162511	31.9000000066735	1.75000000011301	5.15000000167043	3.1932857	0	0
746	Tyto_glaucops	Bird	Strigiformes	Tytonidae	F	15.4166666776075	54.0000000235292	365.000000152391	381.600000162511	31.9000000066735	1.75000000011301	5.15000000167043	18.81999947	0	0
747	Fregata_andrewsi	Bird	Suliformes	Fregatidae	F	25.5999999875708	169.999999991455	2191.5000003093	1512.50000014369	47.0000000136272	0.499999999779973	1	-10.43369939	0	0
748	Fregata_magnificens	Bird	Suliformes	Fregatidae	F	12.2500000001135	177.999999948009	1825.99999971713	1461.99999954718	53.0000000237375	0.750000000338836	1	-13.64891656	0	0
749	Fregata_minor	Bird	Suliformes	Fregatidae	F	36.0850000171679	175.000000013385	2185.13799906028	1400.00000055531	55.5000000137424	0.750000000338836	1	-1.37577291	0	0
750	Phalacrocorax_aristotelis	Bird	Suliformes	Phalacrocoracidae	F	26.7498333388703	53.0000000237375	912.750000423748	1786.74999982117	30.5000000117923	1	3.07000000123075	53.60268492	0	0
751	Morus_capensis	Bird	Suliformes	Sulidae	F	8.00000000256131	97.0000000481718	1272.13800053248	2652.75000065337	44.0000000035965	1	1	-33.30043763	0	0
752	Sula_dactylatra	Bird	Suliformes	Sulidae	F	25.2500000070354	120.000000026155	1461.00000036423	1901.99999979965	43.2499999836563	1	2.00000000088011	-1.46876252	0	0
753	Sula_granti	Bird	Suliformes	Sulidae	F	25.2500000070354	120.000000026155	1461.00000036423	1880.99999943376	43.2499999836563	1	2.00000000088011	7.30815971	0	0
754	Sula_leucogaster	Bird	Suliformes	Sulidae	F	25.3833333416321	98.000000032284	1184.20199999982	1209.04999969459	41.9999999880985	1.12500000038657	2.00000000088011	-7.81737857	0	0
755	Sula_nebouxii	Bird	Suliformes	Sulidae	F	17.6666666687158	101.999999971004	1090.40400026805	1541.99999980991	41.0000000121234	1.24999999960724	2.00000000088011	8.3175602	0	0
756	Sula_sula	Bird	Suliformes	Sulidae	F	22.9583333378109	100.750000017451	729.999999896021	1016.99999995061	44.2499999799132	1	1	-2.02320104	0	0
757	Antilocapra_americana	Mammal	Artiodactyla	Antilocapridae	W	12.000000002544	91.0000000439667	540.839999734687	45374.9999288905	247.444680031179	1	1.88999999986477	40.97086107	1	NA
758	Addax_nasomaculatus	Mammal	Artiodactyla	Bovidae	W	25.6850000020745	198.000000060482	947.494859867581	94288.6800944711	276.000000078067	1	1	18.24795327	0	NA
759	Aepyceros_melampus	Mammal	Artiodactyla	Bovidae	W	17.7500000013947	166.999999930402	477.48500008843	52500.0000745649	196.739999983353	1	1	-13.33543842	0	NA
760	Alcelaphus_buselaphus	Mammal	Artiodactyla	Bovidae	W	20.0000000089202	193.000000018357	729.999999896021	158999.999808823	242.660000091307	1.06499999982812	1	-4.63661332	0	NA
761	Ammotragus_lervia	Mammal	Artiodactyla	Bovidae	W	21.0000000058081	121.87200004504	394.096019925	92499.9996762022	151.807440057961	2.00000000088011	1.2200000003109	25.5289767	1	NA
762	Antidorcas_marsupialis	Mammal	Artiodactyla	Bovidae	W	19.7958333364031	122.961439964669	213.079999989602	33571.2400995746	169.489999994922	1.0499999998221	1	-24.99609585	0	NA
763	Bison_bison	Mammal	Artiodactyla	Bovidae	W	26.9999999998831	273.159999974627	911.99999993221	624577.068962032	273.999999893669	1	1	59.32950311	1	NA
764	Bison_bonasus	Mammal	Artiodactyla	Bovidae	W	26.9999999998831	273.159999974627	911.99999993221	624577.068962032	273.999999893669	1	1	52.26571801	0	NA
765	Bos_javanicus	Mammal	Artiodactyla	Bovidae	W	27.0333333210803	296.570999957674	753.667719833772	683333.331661572	295.890000108292	1	1.2200000003109	11.6710772	0	NA
766	Budorcas_taxicolor	Mammal	Artiodactyla	Bovidae	W	19.5833333263586	118.550000057922	913.08000002152	294515.331458331	235.600000052437	1	1.17000000022269	29.42062636	1	NA
767	Capra_sibirica	Mammal	Artiodactyla	Bovidae	W	20.900000000611	228.270000032747	797.000000167199	82499.9998083712	170.450000070922	0.800000000251368	1.17999999943646	43.3395631	1	NA
768	Capricornis_crispus	Mammal	Artiodactyla	Bovidae	W	19.7916666728675	59.270000011869	1041.6149997164	43030.6400401813	214.999999972553	0.83000000015894	1	37.09021323	0	NA
769	Connochaetes_taurinus	Mammal	Artiodactyla	Bovidae	W	22.9000000100716	256.32000003076	515.947200173075	180500.000585709	253.000000068937	1	1	-19.36011515	1	NA
770	Eudorcas_thomsonii	Mammal	Artiodactyla	Bovidae	W	14.8350000038158	101.980299961659	365.000000152391	23197.6699634315	170.745960025803	1.49999999983775	1	-2.68840666	0	NA
771	Gazella_dorcas	Mammal	Artiodactyla	Bovidae	W	20.7750000053701	117.939499985896	498.970000147823	47386.4698152603	155.999999961072	1	1.2200000003109	23.36732193	0	NA
772	Gazella_gazella	Mammal	Artiodactyla	Bovidae	W	19.5041666674843	121.743999947143	475.999999889844	35318.2349370685	169.437959979572	1.24500000010374	1.47500000030712	32.11861343	0	NA
773	Gazella_subgutturosa	Mammal	Artiodactyla	Bovidae	W	16.3000000030527	106.262999972245	604.532999918052	37740.6850278802	169.220660044514	1	1.38999999980179	39.84515935	0	NA
774	Hemitragus_jemlahicus	Mammal	Artiodactyla	Bovidae	W	21.8000000044681	151.133460072996	638.731999947809	35199.9999441662	183.00000002902	1	1.00500000049141	29.39746906	1	NA
775	Kobus_ellipsiprymnus	Mammal	Artiodactyla	Bovidae	W	19.3099999914954	213.000000061892	771.124119738333	175332.999665246	270.000000000439	1.10000000021524	1.0499999998221	-0.95954433	0	NA
776	Kobus_kob	Mammal	Artiodactyla	Bovidae	W	21.9000000038882	188.999999988728	403.000000021487	92517.6050263246	254.760000126574	1.29999999939226	1	8.36047884	0	NA
777	Litocranius_walleri	Mammal	Artiodactyla	Bovidae	W	12.999999994	240.999999881752	360.057879890336	41333.3301953455	204.150000047856	1.34999999939204	1	4.5222283	0	NA
778	Madoqua_guentheri	Mammal	Artiodactyla	Bovidae	W	15.3083333267036	83.6990000006063	138.600000033846	4550.00000025026	177.746239972554	2.00000000088011	1	4.18590289	0	NA
779	Madoqua_kirkii	Mammal	Artiodactyla	Bovidae	W	16.8583333268311	70.9999999970666	233.469999953925	4833.40000121376	172.000000032086	2.00000000088011	1	-8.1618125	0	NA
780	Naemorhedus_baileyi	Mammal	Artiodactyla	Bovidae	W	17.5999999992237	59.270000011869	949.603199876824	28829.9800890734	213.955000099275	1	1	29.08370305	0	NA
781	Naemorhedus_caudatus	Mammal	Artiodactyla	Bovidae	W	17.57500000533	59.270000011869	949.603199876824	27666.6700389396	214.999999972553	1	1	42.56396766	0	NA
782	Naemorhedus_goral	Mammal	Artiodactyla	Bovidae	W	17.57500000533	59.270000011869	949.603199876824	28796.5100510987	214.999999972553	1	1	29.00425331	0	NA
783	Naemorhedus_griseus	Mammal	Artiodactyla	Bovidae	W	17.57500000533	59.270000011869	949.603199876824	27666.6700389396	214.999999972553	1	1	28.4567513	0	NA
784	Oreamnos_americanus	Mammal	Artiodactyla	Bovidae	W	19.1683333357019	103.429999959692	912.387820079401	77227.7000041145	182.619999965632	1	1.32000000053027	54.91028416	0	NA
785	Oreotragus_oreotragus	Mammal	Artiodactyla	Bovidae	W	17.8316666680493	136.961999987598	365.231999962645	12999.9999942322	206.660440023791	1.0499999998221	1	-10.64020434	0	NA
786	Oryx_gazella	Mammal	Artiodactyla	Bovidae	W	20.7500000067083	59.9999999866739	612.676680020845	37499.9999265562	167.999999932253	1.88999999986477	1	-24.1603278	0	NA
787	Oryx_leucoryx	Mammal	Artiodactyla	Bovidae	W	20.7125000051226	62.4143400208497	730.774359963584	121349.999859871	242.999999917247	1.32999999968923	1	20.82459065	0	NA
788	Ovibos_moschatus	Mammal	Artiodactyla	Bovidae	W	23.9999999916493	213.000000061892	1136.17587972644	312500.00057544	258.000000020223	0.800000000251368	1.0100000001483	73.35619128	1	NA
789	Ovis_ammon	Mammal	Artiodactyla	Bovidae	W	15.8983333344611	134.999999940812	403.000000021487	159999.999325446	169.999999991455	1	1.20000000024725	38.48811031	1	NA
790	Ovis_canadensis	Mammal	Artiodactyla	Bovidae	W	20.600000004212	152.000000023366	707.000000073123	69125.0000812471	180.000000019762	1	1.02999999975121	40.9265358	1	NA
791	Ovis_dalli	Mammal	Artiodactyla	Bovidae	W	20.020833332084	131.787879956685	707.000000073123	70194.1301204471	175.245000028526	1	1.05999999986859	63.76634263	1	NA
792	Philantomba_maxwellii	Mammal	Artiodactyla	Bovidae	W	14.0666666754744	60.8720000076564	486.999999959779	6250.00000168471	193.000000018357	1	1	8.49240477	0	NA
793	Philantomba_monticola	Mammal	Artiodactyla	Bovidae	W	12.000000002544	27.2800000006749	486.976000217163	4896.05000216251	195.703480085365	1.28999999951808	1	-4.69192096	0	NA
794	Procapra_gutturosa	Mammal	Artiodactyla	Bovidae	W	6.99999999961281	38.9699999863364	532.629999870174	28274.269921094	189.940000035176	1.0499999998221	1.32999999968923	45.87840238	0	NA
795	Raphicerus_campestris	Mammal	Artiodactyla	Bovidae	W	9.3166666672909	91.0000000439667	233.810000064778	11333.330002125	198.747080078979	1.4200000005493	1	-20.97527672	0	NA
796	Redunca_fulvorufula	Mammal	Artiodactyla	Bovidae	W	12.3299999978268	82.1199999876218	388.00000014617	29999.9999806712	222.98999990962	1.10000000021524	1	-15.84394886	0	NA
797	Rupicapra_pyrenaica	Mammal	Artiodactyla	Bovidae	W	17.5999999992237	76.020000033365	674.000000059105	31633.1749794802	149.720939939686	1	1	42.72500366	1	NA
798	Rupicapra_rupicapra	Mammal	Artiodactyla	Bovidae	W	17.5999999992237	76.020000033365	674.000000059105	35383.1748707286	149.720939939686	1	1	44.48794581	1	NA
799	Saiga_tatarica	Mammal	Artiodactyla	Bovidae	W	12.000000002544	86.2565600008434	305.569699950468	37992.0049302617	149.421919977505	1.0499999998221	1.57499999956279	46.59162385	1	NA
800	Sylvicapra_grimmia	Mammal	Artiodactyla	Bovidae	W	14.3316666638756	125.91499998366	293.140000117504	18499.9999987713	165.000000016404	1.4000000005303	1	-6.33293385	0	NA
801	Syncerus_caffer	Mammal	Artiodactyla	Bovidae	W	29.4999999897997	288.999999967507	1475.00000033347	646332.987185293	333.354539903207	0.399999999949662	1.07999999985298	-2.72605427	0	NA
802	Tragelaphus_angasii	Mammal	Artiodactyla	Bovidae	W	15.9999999961635	213.000000061892	452.000000075831	100666.669919318	224.000000032471	1.21000000047353	1	-22.12393212	0	NA
803	Vicugna_vicugna	Mammal	Artiodactyla	Camelidae	W	26.7333333278701	213.051999921258	729.999999896021	49999.9997794858	345.450000022522	0.699999999957113	1	-18.43701168	0	NA
804	Alces_alces	Mammal	Artiodactyla	Cervidae	W	26.9999999998831	104.015000050931	711.593679745108	350999.999140751	241.97216260928	1.23499999990127	1.28999999951808	58.75745135	1	NA
805	Axis_axis	Mammal	Artiodactyla	Cervidae	W	20.8000000060887	121.87200004504	654.840000009076	45499.9997752736	226.744999991956	1.0100000001483	1.02999999975121	20.49005553	0	NA
806	Capreolus_capreolus	Mammal	Artiodactyla	Cervidae	W	17.2333333359826	89.0000000238396	413.000000016094	21666.6849921317	152.999999939957	1.0499999998221	1.78499999958659	51.59717575	1	NA
807	Capreolus_pygargus	Mammal	Artiodactyla	Cervidae	W	16.9999999990443	91.6400000380036	413.000000016094	21666.7000071496	195.999999954819	1	1.89500000088233	49.84719218	1	NA
808	Cervus_elaphus	Mammal	Artiodactyla	Cervidae	W	26.9000000105504	155.999999961072	852.000000145423	160166.665269313	244.401079933292	0.905000000255401	1.03500000029256	50.38658384	1	NA
809	Cervus_nippon	Mammal	Artiodactyla	Cervidae	W	25.4183333221483	172.572119990692	518.120000175096	52999.9897956853	223.660000089455	1	1	37.50170019	1	NA
810	Dama_dama	Mammal	Artiodactyla	Cervidae	W	21.0999999898294	182.920360025354	515.139999803801	63612.305288982	233.000000101192	1	1.06999999949302	48.84816664	0	NA
811	Odocoileus_hemionus	Mammal	Artiodactyla	Cervidae	W	21.9999999921171	74.485639990416	477.999999765084	57000.0001814488	206.999999945069	1	1.61500000052549	45.05113535	1	NA
812	Odocoileus_virginianus	Mammal	Artiodactyla	Cervidae	W	21.6000000066934	128.999999953344	309.000000031597	65320.0001904469	201.390000076776	1	1.71000000083009	35.31095192	1	NA
813	Ozotoceros_bezoarticus	Mammal	Artiodactyla	Cervidae	W	21.8749999946695	167.398000074877	365.000000152391	34620.3999072702	220.379999986858	1	1	-17.29719426	0	NA
814	Rangifer_tarandus	Mammal	Artiodactyla	Cervidae	W	20.1999999917754	120.000000026155	695.166739680797	101249.99949691	222.500000087599	1	1.10000000021524	64.15646654	1	NA
815	Rucervus_eldii	Mammal	Artiodactyla	Cervidae	W	19.5833333263586	239.835679955855	531.640000237573	95471.6095430538	240.190000046623	1	1.0100000001483	19.01378139	0	NA
816	Rusa_timorensis	Mammal	Artiodactyla	Cervidae	W	21.0833333346085	228.135000001724	539.021559941236	63000.0002914588	254.700819884335	1	1	-7.8170588	0	NA
817	Okapia_johnstoni	Mammal	Artiodactyla	Giraffidae	W	32.9999999846062	193.999999987714	726.202960011586	230001.138984594	452.583320096699	0.800000000251368	1	1.32826229	0	NA
818	Hippopotamus_amphibius	Mammal	Artiodactyla	Hippopotamidae	W	54.5000000180287	334.369999910575	1654.49999940162	2640000.0128766	234.68499989713	0.609999999887016	1	-7.76659187	0	NA
819	Moschus_moschiferus	Mammal	Artiodactyla	Moschidae	W	12.9458333326724	76.8329999720029	479.81772010621	12907.7850039242	169.071940030396	1	1.61500000052549	53.41026949	0	NA
820	Hylochoerus_meinertzhageni	Mammal	Artiodactyla	Suidae	W	13.3249999993083	65.650500008795	527.109999782135	200315.235066091	142.307019960816	1.10000000021524	4.34999999956242	4.06649015	0	NA
821	Sus_barbatus	Mammal	Artiodactyla	Suidae	W	16.1666666622155	105.850000044365	362.49999989316	102749.999757666	121.743999947143	1	3.99999999952044	0.80462036	0	NA
822	Pecari_tajacu	Mammal	Artiodactyla	Tayassuidae	W	24.7000000090419	50.3706000232256	323.839039926238	20499.9999974068	143.359375062634	2.00000000088011	1.81999999983856	-4.81875789	0	NA
823	Tragulus_kanchil	Mammal	Artiodactyla	Tragulidae	W	14.0000000053864	86.8665599924993	156.784999988244	3849.99999891496	153.620000065974	1	1	7.10852532	0	NA
824	Ailurus_fulgens	Mammal	Carnivora	Ailuridae	W	17.5000000012343	136.935000043113	571.903179817865	4747.53999934462	123.437400003885	1	2.00000000088011	28.60568736	0	NA
825	Canis_adustus	Mammal	Carnivora	Canidae	W	14.0000000053864	61.3000000035453	296.180280005933	10321.2449969648	63.500000006436	1.55000000010671	4.15999999886361	-2.01995293	0	NA
826	Canis_aureus	Mammal	Carnivora	Canidae	W	15.9999999961635	69.7470400331297	334.000000007782	11000.0000024144	62.3937999710123	1.0499999998221	3.95000000034353	22.50619426	0	NA
827	Canis_latrans	Mammal	Carnivora	Canidae	W	21.7958333327095	54.9193199902745	313.186439949817	11050.0000005978	62.3937999710123	1	5.60500000266729	48.49948098	0	NA
828	Canis_lupus	Mammal	Carnivora	Canidae	W	20.0000000089202	47.0000000136272	669.904719787549	29190.7550427372	62.1968999829069	0.819999999773547	4.97999999981792	54.22393708	0	NA
829	Canis_mesomelas	Mammal	Carnivora	Canidae	W	14.0000000053864	59.9999999866739	309.000000031597	8247.2999997027	62.5000000161027	1	3.95000000034353	-10.48783669	0	NA
830	Cerdocyon_thous	Mammal	Carnivora	Canidae	W	11.4999999957542	89.9999999702762	276.054519878171	5741.65999936826	56.3065999772234	1.89999999967245	3.99999999952044	-12.65999419	0	NA
831	Cuon_alpinus	Mammal	Carnivora	Canidae	W	15.9999999961635	57.3300000045697	365.000000152391	15749.999996003	61.500000011533	1.0499999998221	4.30000000129208	22.05466312	0	NA
832	Lycaon_pictus	Mammal	Carnivora	Canidae	W	15.0583333361917	88.9199999914641	703.754500176206	24249.994995634	71.999999998844	1	7.49500000333857	-9.40014069	0	NA
833	Nyctereutes_procyonoides	Mammal	Carnivora	Canidae	W	12.4999999961468	48.3450000031177	326.630000065777	4232.00000195461	61.8399999827363	1	6.29999999749583	46.54432457	0	NA
834	Otocyon_megalotis	Mammal	Carnivora	Canidae	W	13.7999999977484	62.6981599927417	365.231999962645	4149.99999906731	67.9999999880247	2.00000000088011	3.99999999952044	-12.87368698	0	NA
835	Speothos_venaticus	Mammal	Carnivora	Canidae	W	10.3333333248906	101.175940045379	319.597999983937	5999.99999873885	67.8899999787127	2.00000000088011	4.13000000011175	-7.17373389	0	NA
836	Urocyon_cinereoargenteus	Mammal	Carnivora	Canidae	W	15.5666666665617	54.9999999872141	344.999999989181	4219.99999987316	61.4800000202641	1	3.89499999874304	32.88713468	0	NA
837	Urocyon_littoralis	Mammal	Carnivora	Canidae	W	9.2416666706561	60.8720000076564	363.37600005333	1906.83500091151	52.7205999994933	1.0499999998221	2.38499999918837	33.64328176	0	NA
838	Vulpes_macrotis	Mammal	Carnivora	Canidae	W	15.8833333264701	47.0799999815411	365.000000152391	2087.99999999472	53.7000000260542	1	4.43999999802805	32.83117994	0	NA
839	Vulpes_velox	Mammal	Carnivora	Canidae	W	15.891666669553	47.0799999815411	365.000000152391	2087.99999999472	53.7000000260542	1	4.43999999802805	44.54804171	0	NA
840	Vulpes_vulpes	Mammal	Carnivora	Canidae	W	14.9999999984668	49.7099999947018	303.999999876509	4580.29999932916	52.3525000173721	1	4.7324999995204	44.43396231	0	NA
841	Fossa_fossana	Mammal	Carnivora	Eupleridae	W	11.0000000022179	69.3940799805262	727.999999856812	1853.98000077663	88.2643999729289	1.10000000021524	1	-17.76650973	0	NA
842	Galidia_elegans	Mammal	Carnivora	Eupleridae	W	18.783333336758	59.270000011869	737.159919676223	800.000000265658	76.1099999787424	1	1	-17.88704733	0	NA
843	Acinonyx_jubatus	Mammal	Carnivora	Felidae	W	18.9999999968376	106.999999950576	598.984999960663	50577.9201818338	90.1200000392883	0.699999999957113	3.03999999872888	3.19191891	0	NA
844	Caracal_caracal	Mammal	Carnivora	Felidae	W	18.000000001869	122.000000032543	456.00000022144	14000.0000056365	73.9594800246482	1.10000000021524	3.00000000099567	4.45826535	0	NA
845	Felis_nigripes	Mammal	Carnivora	Felidae	W	13.7749999994631	67.229999967666	444.999999926023	2124.99999923815	66.9592000215243	3.99999999952044	1.90999999988819	-25.70505794	0	NA
846	Felis_silvestris	Mammal	Carnivora	Felidae	W	18.000000001869	81.5049999952521	307.832319956538	5036.53999811417	64.7186999985812	2.01999999916551	3.68999999980651	14.7738976	0	NA
847	Leopardus_geoffroyi	Mammal	Carnivora	Felidae	W	23.0000000016296	68.2404999837948	478.999999803172	3999.99999959189	74.7841000344023	1.31500000048691	2.01999999916551	-33.17138491	0	NA
848	Leopardus_pardalis	Mammal	Carnivora	Felidae	W	24.7666666652896	106.179999983486	663.504799927466	10499.9999984711	80.3510399620341	1	1.65999999938837	-6.45460259	0	NA
849	Leptailurus_serval	Mammal	Carnivora	Felidae	W	22.4000000031137	127.831200050672	820.999999628557	11999.959994825	71.8289599747309	2.50000000031461	2.34999999963324	-3.49026794	0	NA
850	Lynx_canadensis	Mammal	Carnivora	Felidae	W	26.7666666590487	152.000000023366	535.673599808024	9682.81999846464	62.9999999753335	1	3.19000000064836	58.14489694	0	NA
851	Lynx_lynx	Mammal	Carnivora	Felidae	W	23.6999999966563	87.0000000300512	638.999999758755	21149.9999899659	66.4950000089684	1	2.24999999951326	56.53451798	0	NA
852	Lynx_rufus	Mammal	Carnivora	Felidae	W	26.8000000129495	81.8500000149668	638.999999758755	9399.99999757391	65.9999999982559	1	2.53000000065924	38.81705816	0	NA
853	Panthera_leo	Mammal	Carnivora	Felidae	W	26.9999999998831	216.00000006822	1094.99999972559	149061.964856927	108.999999975023	1	2.82500000113451	-4.26676876	0	NA
854	Panthera_onca	Mammal	Carnivora	Felidae	W	23.0000000016296	126.000000006114	906.152080293659	81149.9997611969	100.745000019773	0.499999999779973	2.00000000088011	-3.83699107	0	NA
855	Panthera_pardus	Mammal	Carnivora	Felidae	W	23.0000000016296	110.000000022834	936.999999776599	53074.9948744702	97.0000000481718	1	2.13999999992775	11.97057537	0	NA
856	Panthera_tigris	Mammal	Carnivora	Felidae	W	26.2750000062268	121.000000048794	1268.00000000359	128799.999658372	105.190000026173	0.399999999949662	2.57000000023868	24.68827338	0	NA
857	Pardofelis_marmorata	Mammal	Carnivora	Felidae	W	23.0000000016296	110.000000022834	936.999999776599	47362.495011457	97.0000000481718	1	2.00000000088011	14.13155868	0	NA
858	Prionailurus_bengalensis	Mammal	Carnivora	Felidae	W	14.9999999984668	44.7409199953057	563.674720263625	4149.99999906731	66.0461200088076	1.64000000026878	2.50000000031461	25.17524138	0	NA
859	Puma_concolor	Mammal	Carnivora	Felidae	W	21.8541666778471	89.9999999702762	911.99999993221	48000.0000052787	92.3000000453371	0.470000000130675	2.7600000007478	0.75839653	0	NA
860	Atilax_paludinosus	Mammal	Carnivora	Herpestidae	W	18.2083333379283	35.99999998358	234.829999975173	3299.99999849991	75.9999999782388	2.00000000088011	2.00000000088011	-2.6467111	0	NA
861	Cynictis_penicillata	Mammal	Carnivora	Herpestidae	W	15.1833333327585	60.8720000076564	729.999999896021	598.50000000118	56.0022400036306	2.00000000088011	2.00000000088011	-25.58019796	0	NA
862	Helogale_parvula	Mammal	Carnivora	Herpestidae	W	14.4416666676262	21.0000000058081	423.039999905549	274.799999904316	54.7847999881448	2.24999999951326	3.19000000064836	-7.20995247	0	NA
863	Herpestes_ichneumon	Mammal	Carnivora	Herpestidae	W	16.3624999961381	59.4810000104368	730.227000212608	2950.00999953204	74.3060199760919	1.24999999960724	2.95500000041943	4.90590821	0	NA
864	Herpestes_javanicus	Mammal	Carnivora	Herpestidae	W	13.2749999983008	49.9999999785927	301.000000075588	774.999999726156	48.9999999945793	2.00000000088011	2.21000000103945	15.17939523	0	NA
865	Mungos_mungo	Mammal	Carnivora	Herpestidae	W	12.000000002544	20.8799999996985	343.622439836488	1331.49999966182	60.9100000092344	2.00000000088011	2.68000000127899	-4.60147812	0	NA
866	Crocuta_crocuta	Mammal	Carnivora	Hyaenidae	W	41.10000002046	321.708519936809	1049.69399988812	63000.0002914588	110.000000022834	1	2.00000000088011	-0.72271166	0	NA
867	Hyaena_brunnea	Mammal	Carnivora	Hyaenidae	W	23.0000000016296	302.440000093735	1000.00000001786	42977.9301245976	93.7428799718997	0.399999999949662	2.30000000014926	-23.92199	0	NA
868	Hyaena_hyaena	Mammal	Carnivora	Hyaenidae	W	23.9999999916493	279.000000049839	855.555959800898	35070.5101622934	90.5000000266178	1.36000000034277	2.50000000031461	22.08389944	0	NA
869	Conepatus_leuconotus	Mammal	Carnivora	Mephitidae	W	6.99999999961281	45.5600000191816	319.57799984732	2645.28999969833	59.9999999866739	1.49999999983775	3.49999999826621	26.37666128	0	NA
870	Mephitis_mephitis	Mammal	Carnivora	Mephitidae	W	12.4458333349	59.9999999866739	337.48506011268	2949.99499876934	62.9999999753335	1.21000000047353	5.10000000137557	44.2895864	0	NA
871	Spilogale_gracilis	Mammal	Carnivora	Mephitidae	W	10.7791666683478	52.1950000072936	304.359999906159	612.000000298456	37.2399999847738	1.42500000039813	5.07000000201232	36.18787761	0	NA
872	Spilogale_putorius	Mammal	Carnivora	Mephitidae	W	10.0000000000595	49.9999999785927	196.959999914097	583.24499987661	32.9899999920662	1.49999999983775	4.9999999978295	37.72619846	0	NA
873	Enhydra_lutris	Mammal	Carnivora	Mustelidae	W	18.9999999968376	175.307859939767	659.435000141596	943.250000146751	216.095599921872	0.83000000015894	1	52.23510538	0	NA
874	Lontra_canadensis	Mammal	Carnivora	Mustelidae	W	23.9333333240934	122.000000032543	729.999999896021	8087.42000038913	61.1763599764312	0.939999999735002	2.66999999889954	54.63152985	0	NA
875	Martes_americana	Mammal	Carnivora	Mustelidae	W	17.7166666645434	45.7300000150925	456.25000004713	892.000000374632	27.9999999950943	1	2.72999999946255	56.65092482	0	NA
876	Martes_flavigula	Mammal	Carnivora	Mustelidae	W	14.0000000053864	89.4899999825703	1262.73999988271	2500.00000035927	149.649999955298	1.55999999959214	2.50000000031461	23.71610978	0	NA
877	Martes_martes	Mammal	Carnivora	Mustelidae	W	16.9999999990443	56.9153199897113	508.470000153521	1299.9949996251	30.6300000047573	1	3.80000000101711	54.04289556	0	NA
878	Martes_pennanti	Mammal	Carnivora	Mustelidae	W	10.1466666735119	76.759999989292	413.840000126114	3174.99999896243	40.4798800182994	1	2.91999999918184	51.75516183	0	NA
879	Meles_anakuma	Mammal	Carnivora	Mustelidae	W	16.1999999961389	92.2899999743909	403.277000102228	11884.0300002155	48.9999999945793	1	3.10999999940555	36.25526339	0	NA
880	Meles_meles	Mammal	Carnivora	Mustelidae	W	16.1999999961389	92.2899999743909	403.277000102228	11884.0300002155	48.9999999945793	1	3.10999999940555	49.78633493	0	NA
881	Mustela_erminea	Mammal	Carnivora	Mustelidae	W	11.1416666742441	45.349639987681	94.9801600299445	110.330000025132	43.261740016005	1	6.75499999721584	58.79695042	0	NA
882	Mustela_frenata	Mammal	Carnivora	Mustelidae	W	7.39999999844508	37.0000000131637	162.223879920181	170.315000059796	24.9575200102216	1	6.22000000154823	34.97554636	0	NA
883	Mustela_lutreola	Mammal	Carnivora	Mustelidae	W	10.0000000000595	57.219679991066	322.999999928082	566.439999798994	43.7399999891253	1.10000000021524	4.50000000100677	54.67686962	0	NA
884	Mustela_nigripes	Mammal	Carnivora	Mustelidae	W	12.000000002544	59.6599999948333	365.231999962645	907.100000343883	43.0000000131768	1.10000000021524	3.39499999996381	39.3323802	0	NA
885	Mustela_nivalis	Mammal	Carnivora	Mustelidae	W	9.5499999952953	40.6530200009278	120.000000026155	49.7500000196711	36.4899999836395	1.49999999983775	5.08500000253984	56.40065964	0	NA
886	Mustela_putorius	Mammal	Carnivora	Mustelidae	W	11.099999996467	54.3899999763475	310.249999973717	808.99999995268	41.4899999856952	1.26000000004613	7.67999999877442	52.43645945	0	NA
887	Neovison_vison	Mammal	Carnivora	Mustelidae	W	10.6958333276736	48.9999999945793	297.722620098857	899.750000036764	36.2206250012226	1	4.75999999884176	52.23846573	0	NA
888	Pteronura_brasiliensis	Mammal	Carnivora	Mustelidae	W	13.666666666172	120.479999993785	730.232000093996	24000.000016078	68.7853600276193	1	1.93999999985404	-5.9878807	0	NA
889	Taxidea_taxus	Mammal	Carnivora	Mustelidae	W	25.9999999994415	51.1324800138342	223.704600103123	8000.00000270421	43.7999999832509	0.739999999840102	3.00000000099567	41.74220395	0	NA
890	Vormela_peregusna	Mammal	Carnivora	Mustelidae	W	8.90000000233096	30.2179999904013	91.1540000118515	542.499999775072	60.8720000076564	1.10000000021524	5.76000000168307	42.18352342	0	NA
891	Nandinia_binotata	Mammal	Carnivora	Nandiniidae	W	17.1666666666395	63.999999976981	1094.99999972559	2167.20000049654	64.8286799976915	2.00000000088011	2.00000000088011	-0.43982519	0	NA
892	Odobenus_rosmarus	Mammal	Carnivora	Odobenidae	S	39.9999999954425	669.990660007144	2005.87500096378	846498.128766984	353.70200010437	0.499999999779973	1.17999999943646	72.24065142	1	NA
893	Arctocephalus_australis	Mammal	Carnivora	Otariidae	S	30.2624999920053	387.943000149414	1095.34800002252	67979.4301090465	241.190000090748	1	1	-43.73046026	0	NA
894	Arctocephalus_galapagoensis	Mammal	Carnivora	Otariidae	S	21.9999999921171	458.11879994271	1095.74999967246	45000.0000561395	235.939499946062	1	1	-0.00998468	0	NA
895	Arctocephalus_pusillus	Mammal	Carnivora	Otariidae	S	21.0000000058081	353.999999952644	1294.4430805439	127550.999540568	357.829999898509	1	1	-32.18458445	0	NA
896	Arctocephalus_townsendi	Mammal	Carnivora	Otariidae	S	23.0000000016296	329.999999848026	1095.34800002252	101063.710097334	246.380000114855	1	1	26.41906846	0	NA
897	Arctocephalus_tropicalis	Mammal	Carnivora	Otariidae	S	20.1916666659705	272.080000081912	1538.68000000993	71111.2748091033	357.623000034173	1.0499999998221	1.20000000024725	-45.82801041	0	NA
898	Callorhinus_ursinus	Mammal	Carnivora	Otariidae	S	25.9999999994415	106.999999950576	1461.00000036423	55464.8197294608	254.749320046961	0.695000000290055	1	48.39749783	1	NA
899	Eumetopias_jubatus	Mammal	Carnivora	Otariidae	S	30.0000000101353	350.999999836481	1803.12500054731	382466.738386135	308.049999858118	1	1	54.69846845	0	NA
900	Neophoca_cinerea	Mammal	Carnivora	Otariidae	S	15.9999999961635	558.870000016919	1095.69600025159	189274.989973818	311.781500013188	0.690000000269674	1	-33.56801365	0	NA
901	Phocarctos_hookeri	Mammal	Carnivora	Otariidae	S	12.9124999942442	243.440000100123	2029.99999992726	273499.988829119	365.000000152391	1.0499999998221	1	-51.54089555	0	NA
902	Zalophus_californianus	Mammal	Carnivora	Otariidae	S	30.0000000101353	315.000000054926	1643.62499933091	158597.429403027	334.840000069695	0.890000000227797	1.10000000021524	34.85341877	1	NA
903	Zalophus_wollebaeki	Mammal	Carnivora	Otariidae	S	30.0000000101353	323.098499904963	1826.24999988146	158597.429403027	334.840000069695	0.890000000227797	1	-0.02752825	0	NA
904	Cystophora_cristata	Mammal	Carnivora	Phocidae	S	34.9999999828705	9.13080000010646	1095.74999967246	245448.404706297	334.580000032409	1.0499999998221	1	67.07596918	0	NA
905	Histriophoca_fasciata	Mammal	Carnivora	Phocidae	S	26.5000000002073	25.000000003295	1095.74999967246	68249.9997920282	299.180000016061	1.0499999998221	1	59.25853485	1	NA
906	Leptonychotes_weddellii	Mammal	Carnivora	Phocidae	S	25.000000003295	43.349999990179	1532.00018031559	410833.334881817	312.010000131699	1.10000000021524	1	-67.74035957	0	NA
907	Lobodon_carcinophaga	Mammal	Carnivora	Phocidae	S	37.5000000008863	27.9999999950943	1461.00000036423	238333.330233085	269.81000011359	0.945000000461533	1	-68.05366741	0	NA
908	Mirounga_angustirostris	Mammal	Carnivora	Phocidae	S	15.7999999994798	26.9999999998831	1461.00000036423	914528.736955961	290.629999856224	1.0499999998221	1	44.58215837	1	NA
909	Mirounga_leonina	Mammal	Carnivora	Phocidae	S	21.479166664324	22.9300000029852	1075.87500003266	1399999.99358032	237.778339961274	0.980000000311169	1	-58.00360567	0	NA
910	Monachus_monachus	Mammal	Carnivora	Phocidae	S	23.6833333362938	45.9999999775016	1514.38400060736	284940.663691221	319.47000009731	0.770000000103494	1	36.4097494	0	NA
911	Monachus_schauinslandi	Mammal	Carnivora	Phocidae	S	26.3541666599798	38.3703199972019	1826.20499980964	197758.359933392	344.150000053559	0.890000000227797	1	23.89856	0	NA
912	Ommatophoca_rossii	Mammal	Carnivora	Phocidae	S	21.0000000058081	27.9999999950943	1461.00000036423	197959.394428256	334.840000069695	1.0499999998221	0.980000000311169	-68.05366741	0	NA
913	Pagophilus_groenlandicus	Mammal	Carnivora	Phocidae	S	30.0000000101353	11.3556599995145	1862.30000011647	141124.999795092	242.899999998026	1.0499999998221	1	70.8758839	1	NA
914	Phoca_largha	Mammal	Carnivora	Phocidae	S	34.9999999828705	30.0000000101353	1438.28918027096	93097.9198652523	270.77030000367	1	1	54.48224715	0	NA
915	Phoca_vitulina	Mammal	Carnivora	Phocidae	S	39.9999999954425	30.3699999982489	1438.28918027096	94283.3303065374	253.570299964482	1	1	56.90528559	0	NA
916	Pusa_caspica	Mammal	Carnivora	Phocidae	S	43.4999999958832	30.7399999966048	1526.85000066195	86658.3296191291	288.950000068254	1	1	41.80986288	1	NA
917	Pusa_sibirica	Mammal	Carnivora	Phocidae	S	56.0000000148316	67.0549999890765	2129.00000022678	89499.9897734669	275.776999967417	1	1.0100000001483	53.39975218	0	NA
918	Nasua_nasua	Mammal	Carnivora	Procyonidae	W	20.6624999969597	85.9999999781983	785.909999955714	3999.99999959189	74.0299999663158	1.10000000021524	3.8099999994719	-9.6533832	0	NA
919	Potos_flavus	Mammal	Carnivora	Procyonidae	W	32.0000000064088	114.064999960666	830.777699964064	2420.90499955293	115.899999959933	1	1	-4.32088564	0	NA
920	Procyon_lotor	Mammal	Carnivora	Procyonidae	W	20.5833333366271	91.0000000439667	365.000000152391	5075.00000045681	63.9143399774916	1	3.3899999986699	39.18147602	0	NA
921	Melursus_ursinus	Mammal	Carnivora	Ursidae	W	36.649999987808	76.0899999856622	1178.870000562	99999.9895029778	198.000000060482	0.629999999745832	1.53999999934467	20.25199476	0	NA
922	Ursus_arctos	Mammal	Carnivora	Ursidae	W	43.4999999958832	213.000000061892	1320.47499955721	240500.000354027	102.999999976348	0.399999999949662	2.26999999888018	55.79453547	1	NA
923	Ursus_maritimus	Mammal	Carnivora	Ursidae	W	43.7749999924744	326.440000130236	1733.9999994096	371703.811325278	147.415937490829	0.399999999949662	1.65999999938837	77.15839453	0	NA
924	Ursus_thibetanus	Mammal	Carnivora	Ursidae	W	37.4208333210234	98.9170000340351	1014.99999951697	99714.1897204663	213.051999921258	1.10000000021524	1.66999999928413	29.64373586	1	NA
925	Arctictis_binturong	Mammal	Carnivora	Viverridae	W	24.3083333312507	78.9999999631053	925.000000451007	12999.9899972361	91.9999999954883	2.00000000088011	2.50000000031461	11.20716331	0	NA
926	Civettictis_civetta	Mammal	Carnivora	Viverridae	W	27.9999999950943	120.000000026155	365.000000152391	13666.6700010832	68.4000000254103	2.19999999919861	2.31000000107715	-0.64422657	0	NA
927	Genetta_genetta	Mammal	Carnivora	Viverridae	W	21.6000000066934	71.79999999611	1479.00000042773	1866.6700004334	76.0899999856622	2.00000000088011	2.29000000099352	6.21386262	0	NA
928	Balaena_mysticetus	Mammal	Cetacea	Balaenidae	S	39.9999999954425	352.00000014147	6391.5599997971	79999999.7889474	379.899999926459	0.300000000097781	1	70.82728505	1	NA
929	Eubalaena_australis	Mammal	Cetacea	Balaenidae	S	69.9999999965449	224.240000032171	3285.00000026704	22999999.9104513	363.489999898663	0.455256411046096	1	-48.64600811	1	NA
930	Eubalaena_glacialis	Mammal	Cetacea	Balaenidae	S	66.9999999738053	213.051999921258	3347.9599996428	22999999.9104513	347.980000049215	0.290000000000469	1	49.17041826	0	NA
931	Eubalaena_japonica	Mammal	Cetacea	Balaenidae	S	66.9999999738053	273.3410000062	3500.23000138564	22999999.9104513	350.006999900786	0.290000000000469	1	51.74100586	1	NA
932	Balaenoptera_acutorostrata	Mammal	Cetacea	Balaenopteridae	S	48.5000000027433	167.34000002218	2739.999998953	7500000.01120096	306.612700114024	1	1	-11.32513509	1	NA
933	Balaenoptera_bonaerensis	Mammal	Cetacea	Balaenopteridae	S	49.9999999785927	167.34000002218	2739.999998953	7500000.01120096	304.400000003796	1	1	-43.63599107	1	NA
934	Balaenoptera_borealis	Mammal	Cetacea	Balaenopteridae	S	73.9999999848914	230.096160113732	3274.5899987143	19999999.9696347	345.985200146562	0.450000000097997	1.0100000001483	-10.98201246	1	NA
935	Balaenoptera_musculus	Mammal	Cetacea	Balaenopteridae	S	87.4999999681878	212.360000060423	1959.79999960467	148999999.41745	326.970000140816	0.410000000116351	1	-20.32422412	1	NA
936	Balaenoptera_physalus	Mammal	Cetacea	Balaenopteridae	S	95.0000000379486	216.917000023032	2311.41803929614	38799999.8217722	341.999999978589	0.399999999949662	1	-19.13039627	1	NA
937	Megaptera_novaeangliae	Mammal	Cetacea	Balaenopteridae	S	85.9999999781983	290.329439935903	1642.99999993877	30000000.0112071	348.836739980275	0.499999999779973	1	-11.78083716	1	NA
938	Cephalorhynchus_hectori	Mammal	Cetacea	Delphinidae	S	20.0000000089202	355.649999936152	2799.539000697	49999.9897794869	334.840000069695	0.419999999875984	1	-42.11653821	0	NA
939	Delphinus_delphis	Mammal	Cetacea	Delphinidae	S	20.0000000089202	362.313999940641	1573.89435984887	77818.345055568	296.890000050981	0.419999999875984	0.989999999854966	18.88960217	0	NA
940	Globicephala_macrorhynchus	Mammal	Cetacea	Delphinidae	S	62.9999999753335	729.999999896021	3470.00000020506	725999.997236166	452.000000075831	0.219999999918551	1	-0.57759125	0	NA
941	Globicephala_melas	Mammal	Cetacea	Delphinidae	S	49.7833333336316	725.515000357833	2472.01192105696	1060000.00414646	453.451399850569	0.242857143098335	1	-28.71278089	1	NA
942	Grampus_griseus	Mammal	Cetacea	Delphinidae	S	30.0000000101353	456.599999956305	3652.50000137022	425000.000889715	365.115999886327	0.416666666814125	1	6.80338758	1	NA
943	Lagenorhynchus_acutus	Mammal	Cetacea	Delphinidae	S	26.9999999998831	547.84799988471	2232.17624009497	186517.550836461	319.369999917564	0.399999999949662	1.2200000003109	59.14143513	1	NA
944	Lagenorhynchus_obscurus	Mammal	Cetacea	Delphinidae	S	34.9999999828705	365.250000134847	2191.5000003093	79999.9997075185	350.493340046412	0.418333334205292	1	-39.74038086	1	NA
945	Orcinus_orca	Mammal	Cetacea	Delphinidae	S	89.9999999702762	443.379999926485	4206.86392009455	4299999.9971457	454.721019979603	0.21000000005558	1	-11.51828463	1	NA
946	Sousa_chinensis	Mammal	Cetacea	Delphinidae	S	24.9499999950717	448.309999818974	3469.87499917658	279999.990997612	365.280000079819	0.331666667161399	1	7.03509259	0	NA
947	Stenella_attenuata	Mammal	Cetacea	Delphinidae	S	45.9999999775016	543.000000035873	3287.25000010839	112499.999929506	345.094999846448	0.350000000174537	1	-2.81890593	1	NA
948	Stenella_coeruleoalba	Mammal	Cetacea	Delphinidae	S	53.5000000052451	456.25000004713	2880.76740008755	122950.000289629	368.275600030577	0.309999999845913	1.49999999983775	-0.59142934	1	NA
949	Stenella_longirostris	Mammal	Cetacea	Delphinidae	S	20.0000000089202	405.049999888004	1947.34477924788	72666.6649878403	316.534399853887	0.419999999875984	0.989999999854966	0.78075905	0	NA
950	Tursiops_truncatus	Mammal	Cetacea	Delphinidae	S	39.9999999954425	562.228920046209	3126.01038152132	230000.000481774	365.000000152391	0.499999999779973	1	-0.9065919	1	NA
951	Eschrichtius_robustus	Mammal	Cetacea	Eschrichtiidae	S	77.0000000112663	185.659599908369	2921.9999990923	27299999.9957634	379.899999926459	0.499999999779973	1	52.90446083	1	NA
952	Inia_geoffrensis	Mammal	Cetacea	Iniidae	S	30.0000000101353	365.280000079819	1826.24999988146	98500.0002797222	299.18587985838	0.666666666738776	1	-2.89571802	0	NA
953	Delphinapterus_leucas	Mammal	Cetacea	Monodontidae	S	34.2666666545721	687.853600280289	1710.80755943841	1380000.00395592	409.05983983258	0.329999999842132	1.0199999996979	72.021308	1	NA
954	Monodon_monoceros	Mammal	Cetacea	Monodontidae	S	45.0000000103356	608.00000002057	2191.39199927611	938126.443428507	450.000000106036	0.329999999842132	1	77.06020014	1	NA
955	Neophocaena_phocaenoides	Mammal	Cetacea	Phocoenidae	S	23.0000000016296	319.57799984732	2140.02006042	32500.0000546706	319.57799984732	0.499999999779973	1	14.25650062	1	NA
956	Phocoena_phocoena	Mammal	Cetacea	Phocoenidae	S	14.9999999984668	251.045000017308	1056.43355980142	52730.930032284	307.013124964284	0.934999999713376	1	60.86739373	1	NA
957	Phocoenoides_dalli	Mammal	Cetacea	Phocoenidae	S	21.9999999921171	301.999999886789	1997.21032030511	106042.530101853	346.740000153349	0.699999999957113	1	45.92865307	1	NA
958	Hyperoodon_ampullatus	Mammal	Cetacea	Ziphiidae	S	37.0000000131637	365.115999886327	3580.05999988959	5350000.00603379	365.000000152391	0.750000000338836	1	47.54041233	1	NA
959	Dasypus_novemcinctus	Mammal	Cingulata	Dasypodidae	W	18.6499999983248	136.980999989189	385.355940129713	3949.01000169768	132.999999970507	1	3.99999999952044	-0.16238402	0	NA
960	Antechinus_bellus	Mammal	Dasyuromorphia	Dasyuridae	W	2.14999999969992	95.9999999550877	327.200000088805	36.3650000143095	30.0000000101353	1	10.0800000035963	-12.87863869	0	NA
961	Antechinus_flavipes	Mammal	Dasyuromorphia	Dasyuridae	W	2.30000000014926	92.5000000445499	339.79000009213	44.6649999931304	30.0000000101353	1	10.0000000000595	-29.82642208	0	NA
962	Antechinus_minimus	Mammal	Dasyuromorphia	Dasyuridae	W	1.49999999983775	89.9999999702762	304.400000003796	52.5599999907308	29.2700000086699	1	7.19000000192005	-41.45989193	0	NA
963	Antechinus_stuartii	Mammal	Dasyuromorphia	Dasyuridae	W	2.50000000031461	92.5000000445499	294.700000075547	27.8499999896038	28.1500000116626	1	6.9449999985672	-32.00978504	0	NA
964	Antechinus_swainsonii	Mammal	Dasyuromorphia	Dasyuridae	W	2.00000000088011	94.4999999527786	311.884999962575	58.6900000252225	28.8450000083981	1	8.11999999859048	-35.68942915	0	NA
965	Dasycercus_cristicauda	Mammal	Dasyuromorphia	Dasyuridae	W	6.50000000063966	120.000000026155	339.560000044222	89.9999999702762	38.4950000103931	1	6.25000000157306	-25.86949881	0	NA
966	Dasyurus_geoffroii	Mammal	Dasyuromorphia	Dasyuridae	W	4.9999999978295	156.060000048595	365.280000079819	1299.99999941548	16.8299999965883	1	5.73500000240105	-32.85349625	0	NA
967	Dasyurus_maculatus	Mammal	Dasyuromorphia	Dasyuridae	W	4.9999999978295	134.999999940812	365.280000079819	1781.9999999452	21.0000000058081	1	4.47000000167412	-33.78600811	0	NA
968	Dasyurus_viverrinus	Mammal	Dasyuromorphia	Dasyuridae	W	6.79999999876199	153.300000018738	365.280000079819	981.999999651914	20.4999999970406	1	5.99999999863167	-42.01996684	0	NA
969	Phascogale_calura	Mammal	Dasyuromorphia	Dasyuridae	W	3.00000000099567	89.9949999791713	334.840000069695	43.0149999968465	29.245000003071	1	7.50000000343301	-33.14453438	0	NA
970	Phascogale_tapoatafa	Mammal	Dasyuromorphia	Dasyuridae	W	3.99999999952044	149.570000049173	365.280000079819	156.999999945316	28.575000009119	1	6.59499999888361	-29.52944946	0	NA
971	Pseudantechinus_macdonnellensis	Mammal	Dasyuromorphia	Dasyuridae	W	2.50000000031461	105.999999988121	349.999999830789	39.9900000056495	44.3599999786111	1	5.93999999777515	-24.02535136	0	NA
972	Sarcophilus_harrisii	Mammal	Dasyuromorphia	Dasyuridae	W	8.10000000260502	243.330000060744	730.559999750565	6500.00000075576	25.9999999994415	1	2.93999999896926	-42.0208422	0	NA
973	Sminthopsis_leucopus	Mammal	Dasyuromorphia	Dasyuridae	W	2.00000000088011	84.5100000374894	360.05000010986	23.3600000009338	16.1599999984979	1	8.00000000256131	-38.55789277	0	NA
974	Didelphis_albiventris	Mammal	Didelphimorphia	Didelphidae	W	1.64166666673899	116.49999999933	315.679999913407	1030.47000018009	12.000000002544	1.49999999983775	6.90000000273783	-21.04244123	0	NA
975	Didelphis_aurita	Mammal	Didelphimorphia	Didelphidae	W	3.99999999952044	100.000000001191	177.999999948009	1149.87500023306	14.0000000053864	2.00000000088011	6.19999999968352	-21.65782853	0	NA
976	Didelphis_marsupialis	Mammal	Didelphimorphia	Didelphidae	W	3.99999999952044	100.000000001191	177.999999948009	1149.87500023306	14.0000000053864	2.00000000088011	6.19999999968352	-0.82370476	0	NA
977	Monodelphis_domestica	Mammal	Didelphimorphia	Didelphidae	W	5.5500000013412	51.2449999854707	137.10000005919	100.000000001191	14.7749999956833	3.99999999952044	8.99999999697403	-14.73536021	0	NA
978	Philander_frenatus	Mammal	Didelphimorphia	Didelphidae	W	3.49999999826621	79.7700000061392	216.665000025069	510.000000143631	13.4999999940008	2.50000000031461	4.67500000121246	-22.59284094	0	NA
979	Burramys_parvus	Mammal	Diprotodontia	Burramyidae	W	10.1999999970397	59.9099999942586	348.179999850084	44.2999999977367	14.8699999929804	1	3.54999999827	-36.64255332	0	NA
980	Macropus_agilis	Mammal	Diprotodontia	Macropodidae	W	12.000000002544	267.869999947167	384.884999857991	13907.874993681	29.7549999971193	1.80000000017619	1.00500000049141	-15.53522997	0	NA
981	Macropus_fuliginosus	Mammal	Diprotodontia	Macropodidae	W	21.6000000066934	529.335000133062	689.419999727035	26907.3499335655	30.3999999874698	1	1	-31.75032599	0	NA
982	Macropus_giganteus	Mammal	Diprotodontia	Macropodidae	W	23.9999999916493	414.909999899729	671.92999971056	41454.9448420732	36.2799999910412	1	1	-28.47873087	0	NA
983	Macropus_robustus	Mammal	Diprotodontia	Macropodidae	W	21.9791666666166	358.595000013725	630.650000294386	29647.9001301348	33.2950000145637	1.30999999972089	1	-24.54410748	0	NA
984	Macropus_rufus	Mammal	Diprotodontia	Macropodidae	W	25.000000003295	359.999999837944	517.000000254142	35729.1949758154	32.9999999846062	1.36000000034277	1	-25.42068295	0	NA
985	Onychogalea_fraenata	Mammal	Diprotodontia	Macropodidae	W	7.39999999844508	164.764999954021	197.375000083725	5226.0250008228	23.0000000016296	1.88999999986477	1	-25.55745816	0	NA
986	Petrogale_assimilis	Mammal	Diprotodontia	Macropodidae	W	12.999999994	294.189999968527	595.24999978156	4618.87999794989	30.9900000062086	1.49000000006352	1	-20.54624104	0	NA
987	Petrogale_penicillata	Mammal	Diprotodontia	Macropodidae	W	14.3541666651485	281.500000118302	556.884999768818	6465.80000140187	30.4950000076719	1.48000000033149	1	-30.4471937	0	NA
988	Petrogale_xanthopus	Mammal	Diprotodontia	Macropodidae	W	14.3916666758107	343.025000066122	561.389999911409	7249.9949985985	32.0800000000541	1.49999999983775	1.05999999986859	-29.12533494	0	NA
989	Setonix_brachyurus	Mammal	Diprotodontia	Macropodidae	W	12.000000002544	249.119999978653	347.095000106419	2821.14999937314	26.9449999896138	1.4000000005303	1	-34.18122399	0	NA
990	Thylogale_stigmatica	Mammal	Diprotodontia	Macropodidae	W	9.6750000008142	250.999999966922	362.314999928661	4305.73500001658	29.0000000003923	1.55000000010671	1	-22.09427181	0	NA
991	Wallabia_bicolor	Mammal	Diprotodontia	Macropodidae	W	14.9999999984668	351.724999907399	458.360000202482	14812.4749983358	35.9399999872265	1.4000000005303	1.0199999996979	-29.07213954	0	NA
992	Petaurus_breviceps	Mammal	Diprotodontia	Petauridae	W	14.0000000053864	120.324999977238	278.014999980664	127.550000052574	16.3399999929435	1.29999999939226	2.00000000088011	-19.60389236	0	NA
993	Petaurus_gracilis	Mammal	Diprotodontia	Petauridae	W	13.400000000578	122.000000032543	456.599999956305	309.999999851451	20.0000000089202	1.28000000008765	1.59499999962229	-18.50845217	0	NA
994	Trichosurus_vulpecula	Mammal	Diprotodontia	Phalangeridae	W	14.700000003165	197.795000037488	367.95499996942	2005.00000051996	17.2499999917654	1.49999999983775	1.0100000001483	-26.02215873	0	NA
995	Phascolarctos_cinereus	Mammal	Diprotodontia	Phascolarctidae	W	20.0000000089202	341.999999978589	646.000000140439	5646.86999810993	30.9999999849605	1	1.00500000049141	-27.87479717	0	NA
996	Aepyprymnus_rufescens	Mammal	Diprotodontia	Potoroidae	W	8.00000000256131	162.534999968592	339.204999872749	2820.00000019131	22.9000000100716	3.00000000099567	1.01499999949884	-24.18851841	0	NA
997	Bettongia_gaimardi	Mammal	Diprotodontia	Potoroidae	W	11.7999999944349	121.320000021791	303.620000150423	1385.00000052431	21.1399999906542	2.04999999969185	1	-41.7807281	0	NA
998	Bettongia_tropica	Mammal	Diprotodontia	Potoroidae	W	12.8999999952576	149.999999985562	198.410000038416	1184.35000015563	19.4399999993722	2.55999999874183	1	-17.5346958	0	NA
999	Potorous_longipes	Mammal	Diprotodontia	Potoroidae	W	15.2999999939046	161.000000002501	805.279999977412	1742.52999977481	38.0000000103973	1.72000000030038	1	-37.26561542	0	NA
1000	Tarsipes_rostratus	Mammal	Diprotodontia	Tarsipedidae	W	2.00000000088011	89.7400000405771	177.199999969702	10.0000000000595	61.2700000160795	3.00000000099567	2.96499999866667	-32.65178794	0	NA
1001	Lasiorhinus_krefftii	Mammal	Diprotodontia	Vombatidae	W	29.8791666803936	326.069999920698	589.184999990611	28632.600062978	20.8699999981403	1	1	-22.34295267	0	NA
1002	Lasiorhinus_latifrons	Mammal	Diprotodontia	Vombatidae	W	24.5000000110083	319.03500011657	589.184999990611	26163.7998702074	20.8699999981403	1.10000000021524	1	-31.60795078	0	NA
1003	Vombatus_ursinus	Mammal	Diprotodontia	Vombatidae	W	26.0999999914223	398.724999916739	742.575000240084	25750.000100634	28.4999999921738	0.770000000103494	1	-36.72280435	0	NA
1004	Erinaceus_europaeus	Mammal	Erinaceomorpha	Erinaceidae	W	11.6416666727795	41.7036600109519	265.799999925803	777.950000185952	36.06753751607	1.57999999993858	4.21999999979778	53.02604736	0	NA
1005	Hemiechinus_auritus	Mammal	Erinaceomorpha	Erinaceidae	W	7.1833333341835	35.99999998358	213.026000002618	369.499999856539	38.3493599893518	1	3.99999999952044	42.40078086	0	NA
1006	Lepus_californicus	Mammal	Lagomorpha	Leporidae	W	6.79999999876199	40.7842399886988	243.427128063558	2316.99999899819	43.5234800180147	3.73000000128415	2.68000000127899	35.14144931	1	NA
1007	Lepus_europaeus	Mammal	Lagomorpha	Leporidae	W	10.6499999983446	28.804920003316	227.661279931551	3673.330001479	41.9999999880985	3.7500000000663	2.43999999925553	29.88915257	0	NA
1008	Lepus_timidus	Mammal	Lagomorpha	Leporidae	W	14.612500002949	23.0656799890627	265.853139986093	3027.71500122542	50.09999999545	2.10000000056831	3.16000000126773	60.8503773	0	NA
1009	Lepus_townsendii	Mammal	Lagomorpha	Leporidae	W	8.00000000256131	28.006839998415	307.207100004422	2620.00000064153	39.9962200140575	3.02499999853952	4.40499999829023	45.36148936	0	NA
1010	Oryctolagus_cuniculus	Mammal	Lagomorpha	Leporidae	W	10.0000000000595	26.1500000127891	185.609999960835	1899.99999970639	30.5959375089693	4.4149999997531	5.23999999825534	-0.6040943	0	NA
1011	Sylvilagus_audubonii	Mammal	Lagomorpha	Leporidae	W	7.8083333297698	27.9999999950943	164.000000028832	791.289999918323	28.609840011553	4.9999999978295	3.00000000099567	34.70786636	0	NA
1012	Sylvilagus_floridanus	Mammal	Lagomorpha	Leporidae	W	8.99999999697403	23.9999999916493	122.999999954193	1178.59499991347	28.6962000052175	3.89999999947116	4.9999999978295	33.66081908	0	NA
1013	Ochotona_collaris	Mammal	Lagomorpha	Ochotonidae	W	5.99999999863167	21.1525999919849	369.810999881967	128.999999953344	30.2179999904013	2.00000000088011	3.56500000047679	62.40301069	0	NA
1014	Ochotona_hyperborea	Mammal	Lagomorpha	Ochotonidae	W	9.39999999740599	21.1525999919849	202.785559994698	134.999999940812	28.9800000031143	2.05500000010645	3.07000000123075	61.224396	0	NA
1015	Ochotona_princeps	Mammal	Lagomorpha	Ochotonidae	W	6.99999999961281	26.449999991951	347.579120159142	140.200000056011	30.4359999904347	2.10999999897037	3.00000000099567	45.80247533	0	NA
1016	Rhynchocyon_chrysopygus	Mammal	Macroscelidea	Macroscelididae	W	4.9999999978295	14.4568200067531	38.0225000089586	537.599999887674	42.1349999905484	4.50000000100677	1	-3.40361188	0	NA
1017	Ornithorhynchus_anatinus	Mammal	Monotremata	Ornithorhynchidae	W	16.9999999990443	113.485000045685	645.229999754645	1225.00000002594	14.74000000352	1.10000000021524	2.00000000088011	-30.94040398	0	NA
1018	Tachyglossus_aculeatus	Mammal	Monotremata	Tachyglossidae	W	49.5000000210551	185.040000014214	552.425000236897	3169.50000087408	19.8600000076059	0.58000000025617	1	-25.53768266	0	NA
1019	Isoodon_auratus	Mammal	Peramelemorphia	Peramelidae	W	6.49583333517955	59.9900000200966	171.100000017427	467.500000126813	12.4999999961468	2.19999999919861	2.59999999992867	-15.60549599	0	NA
1020	Isoodon_obesulus	Mammal	Peramelemorphia	Peramelidae	W	6.49166666609084	60.9950000243553	190.549999939049	717.000000287072	14.9999999984668	2.19999999919861	2.53000000065924	-36.17026541	0	NA
1021	Perameles_bougainville	Mammal	Peramelemorphia	Peramelidae	W	5.80000000259623	61.9999999972043	120.000000026155	225.999999938463	12.000000002544	3.99999999952044	1.80000000017619	-27.24473651	0	NA
1022	Perameles_gunnii	Mammal	Peramelemorphia	Peramelidae	W	5.78749999761351	59.994999975021	99.3200000357586	801.499999960239	12.2500000001135	3.80000000101711	2.15500000095744	-41.93003949	0	NA
1023	Perameles_nasuta	Mammal	Peramelemorphia	Peramelidae	W	5.587500000337	66.4950000089684	137.020000058267	720.26000004589	12.120000004349	2.91999999918184	2.56500000096769	-29.76553969	0	NA
1024	Equus_grevyi	Mammal	Perissodactyla	Equidae	W	27.3749999962588	275.399059980284	1341.91999968317	383999.999397172	405.713750131236	0.499999999779973	1	2.2666384	0	NA
1025	Equus_zebra	Mammal	Perissodactyla	Equidae	W	26.7499999908511	303.999999876509	1008.99999964321	295999.999021366	363.489999898663	0.599999999859594	1	-22.97879351	0	NA
1026	Ceratotherium_simum	Mammal	Perissodactyla	Rhinocerotidae	W	45.0000000103356	365.000000152391	2026.12452014813	2229999.99233705	515.000000173176	0.419999999875984	1	-4.51740645	0	NA
1027	Dicerorhinus_sumatrensis	Mammal	Perissodactyla	Rhinocerotidae	W	32.7000000031651	502.000000154752	2739.24000097369	1260000.00135115	235.999999993956	0.300000000097781	1	2.22078591	1	NA
1028	Bradypus_variegatus	Mammal	Pilosa	Bradypodidae	W	3.241666667197	34.9999999828705	1138.91511981752	3963.17999882994	170.840000004567	1.0499999998221	1	-6.84861369	0	NA
1029	Choloepus_hoffmanni	Mammal	Pilosa	Megalonychidae	W	32.0999999956354	21.0008400016077	823.616159887602	4250.00000034653	344.885199988481	0.74499999970392	1	-3.65073537	0	NA
1030	Myrmecophaga_tridactyla	Mammal	Pilosa	Myrmecophagidae	W	25.9999999994415	56.0000000148316	1187.00399947306	29531.8298908821	184.000000071947	1.17000000022269	1	-8.93209443	0	NA
1031	Aotus_lemurinus	Mammal	Primates	Aotidae	W	31.8416666773383	76.0899999856622	755.149999990674	874.000000301062	134.831479949934	1	1	4.01323431	0	NA
1032	Aotus_trivirgatus	Mammal	Primates	Aotidae	W	25.3000000067431	77.0000000112663	820.999999628557	872.979999939127	142.000000056621	1.34000000004982	1.05999999986859	1.71460041	0	NA
1033	Alouatta_caraya	Mammal	Primates	Atelidae	W	26.3291666816358	195.199560023797	1215.19917939812	5462.49999779399	187.000000027192	1	1	-17.63712579	0	NA
1034	Alouatta_macconnelli	Mammal	Primates	Atelidae	W	25.000000003295	371.99999989839	1672.76255961799	6398.31000014637	189.999999969508	0.814999999789139	1.20000000024725	2.81685571	0	NA
1035	Alouatta_palliata	Mammal	Primates	Atelidae	W	21.9999999921171	432.999999998922	1287.44279952814	5659.13999892615	186.000000053345	0.599999999859594	1	9.71164686	0	NA
1036	Ateles_chamek	Mammal	Primates	Atelidae	W	37.0000000131637	795.901400139117	1590.88114029266	7294.46000063175	204.461019986244	0.499999999779973	1	-9.18022266	0	NA
1037	Ateles_fusciceps	Mammal	Primates	Atelidae	W	44.5416666810492	598.516460174523	1812.34000005398	7267.49999685295	226.999999890721	0.499999999779973	1	4.98065427	0	NA
1038	Ateles_geoffroyi	Mammal	Primates	Atelidae	W	47.0999999989463	818.67500024543	1964.78500086674	7267.49999685295	229.185000074992	0.320000000060277	1	15.84661705	0	NA
1039	Ateles_paniscus	Mammal	Primates	Atelidae	W	37.8000000141545	795.901400139117	1665.76227921692	7887.50000118731	228.179999961615	0.499999999779973	1	1.96829522	0	NA
1040	Brachyteles_arachnoides	Mammal	Primates	Atelidae	W	14.4749999933551	698.401499797876	2807.73999925272	10839.9049987253	228.966680049374	0.495000000204656	1.0100000001483	-23.69894473	0	NA
1041	Brachyteles_hypoxanthus	Mammal	Primates	Atelidae	W	11.729166675677	698.401499797876	2807.73999925272	10839.9049987253	228.966680049374	0.495000000204656	1.0100000001483	-20.14126309	0	NA
1042	Lagothrix_cana	Mammal	Primates	Atelidae	W	29.2749999858373	352.00000014147	2480.229640877	6263.68999811028	223.989999999692	0.499999999779973	1	-8.12400576	0	NA
1043	Lagothrix_lagotricha	Mammal	Primates	Atelidae	W	27.958333343853	352.00000014147	2480.229640877	6263.68999811028	223.989999999692	0.499999999779973	1	-0.08348513	0	NA
1044	Lagothrix_poeppigii	Mammal	Primates	Atelidae	W	25.9166666824439	352.00000014147	2480.229640877	6263.68999811028	223.989999999692	0.499999999779973	1	-4.84975623	0	NA
1045	Callimico_goeldii	Mammal	Primates	Cebidae	W	17.9000000027439	71.7649999983248	389.420000121704	556.500000158269	153.494999968253	1.20000000024725	1	-6.31098541	0	NA
1046	Callithrix_aurita	Mammal	Primates	Cebidae	W	15.9999999961635	61.9999999972043	477.000000053261	272.705000040822	144.000000061056	2.00000000088011	2.24000000029804	-22.0442794	0	NA
1047	Callithrix_flaviceps	Mammal	Primates	Cebidae	W	15.9999999961635	61.9999999972043	477.000000053261	290.210000043477	144.000000061056	2.00000000088011	2.12000000067009	-19.87379427	0	NA
1048	Callithrix_jacchus	Mammal	Primates	Cebidae	W	16.2500000036441	61.9999999972043	477.000000053261	255.199999879894	144.000000061056	2.00000000088011	2.24000000029804	-7.09438456	0	NA
1049	Callithrix_kuhlii	Mammal	Primates	Cebidae	W	15.9999999961635	61.9999999972043	477.000000053261	307.00000012673	144.000000061056	2.00000000088011	2.00000000088011	-15.17350232	0	NA
1050	Cebus_albifrons	Mammal	Primates	Cebidae	W	40.3708333315969	270.319999890241	1389.70775942198	2488.58999997536	157.999999995739	0.699999999957113	1	-3.66322044	0	NA
1051	Cebus_apella	Mammal	Primates	Cebidae	W	45.0833333306968	307.00000012673	1727.448079659	2642.50000067544	157.999999995739	0.599999999859594	1.0499999998221	-4.889794	0	NA
1052	Leontopithecus_caissara	Mammal	Primates	Cebidae	W	26.4833333250013	130.874799998195	654.102180140409	629.255000030659	132.396599945073	1.75000000011301	1.95000000082747	-25.34263677	0	NA
1053	Leontopithecus_chrysomelas	Mammal	Primates	Cebidae	W	24.7999999957608	130.874799998195	654.102180140409	582.660000096536	132.396599945073	1.75000000011301	1.95000000082747	-15.15000821	0	NA
1054	Leontopithecus_chrysopygus	Mammal	Primates	Cebidae	W	26.4833333250013	130.874799998195	654.102180140409	654.499999770955	132.396599945073	1.75000000011301	1.95000000082747	-23.14771988	0	NA
1055	Leontopithecus_rosalia	Mammal	Primates	Cebidae	W	28.166666675257	130.874799998195	654.102180140409	623.50999969831	132.396599945073	1.75000000011301	1.95000000082747	-22.65290637	0	NA
1056	Saguinus_fuscicollis	Mammal	Primates	Cebidae	W	24.5000000110083	91.0000000439667	546.000000139282	393.989999895523	148.000000034911	1	1.80000000017619	-6.6485924	0	NA
1057	Saguinus_geoffroyi	Mammal	Primates	Cebidae	W	23.100000010909	53.8489399945938	548.000000028488	453.770000116765	172.118119948603	1.17500000047456	1.94499999986305	7.12362609	0	NA
1058	Saguinus_mystax	Mammal	Primates	Cebidae	W	19.9791666671552	171.025159968811	521.424999904736	543.500000238453	148.279999958106	1.61999999960425	1.93000000016059	-5.61263205	0	NA
1059	Saguinus_niger	Mammal	Primates	Cebidae	W	17.8041666612892	70.9999999970666	624.491079976967	547.18000003678	132.620000007861	1.4000000005303	2.00000000088011	-4.04629645	0	NA
1060	Saguinus_nigricollis	Mammal	Primates	Cebidae	W	15.2000000022461	82.1771999733286	850.449999863843	450.000000106036	140.000000054697	2.90000000002196	1.80000000017619	-0.86708949	0	NA
1061	Saguinus_oedipus	Mammal	Primates	Cebidae	W	25.000000003295	52.0000000217658	614.190000287074	445.50000003971	177.873119976129	1	1.89999999967245	8.71491791	0	NA
1062	Saimiri_sciureus	Mammal	Primates	Cebidae	W	26.9999999998831	177.000000075432	1090.58878051898	836.69999974769	164.090000034942	1.06999999949302	1	-2.10156673	0	NA
1063	Cercocebus_agilis	Mammal	Primates	Cercopithecidae	W	23.9999999916493	365.231999962645	1535.98680012182	7774.99999963119	169.862979990212	0.950000000368173	1	3.07497697	0	NA
1064	Cercopithecus_ascanius	Mammal	Primates	Cercopithecidae	W	28.3000000099279	181.999999986023	1684.5900004441	3705.00000099966	160.844999945278	0.520000000211465	1	-2.33815459	0	NA
1065	Cercopithecus_mitis	Mammal	Primates	Cercopithecidae	W	27.1000000030987	315.621320140227	1845.03032010344	6116.49999702144	136.961999987598	0.499999999779973	1	-8.53007364	0	NA
1066	Chlorocebus_aethiops	Mammal	Primates	Cercopithecidae	W	30.6916666770092	212.74764009361	1318.85999991027	5104.24999991676	167.990000029882	1	1	10.54446177	0	NA
1067	Chlorocebus_djamdjamensis	Mammal	Primates	Cercopithecidae	W	30.3458333370985	212.74764009361	1318.85999991027	5104.24999991676	167.990000029882	1	1	6.77011523	0	NA
1068	Colobus_angolensis	Mammal	Primates	Cercopithecidae	W	30.5000000117923	269.983660094889	1641.99999997968	8937.49999997978	190.52935991878	0.599999999859594	1	-5.16737083	0	NA
1069	Colobus_guereza	Mammal	Primates	Cercopithecidae	W	25.9999999994415	376.797680161749	1635.91999965391	9058.41000048066	180.000000019762	0.774999999712312	1	4.81959696	0	NA
1070	Colobus_satanas	Mammal	Primates	Cercopithecidae	W	27.5000000090055	269.983660094889	1641.99999997968	8653.14500293881	190.52935991878	0.599999999859594	1	1.40953848	0	NA
1071	Colobus_vellerosus	Mammal	Primates	Cercopithecidae	W	26.7499999908511	269.983660094889	1641.99999997968	8509.00000128011	190.52935991878	0.599999999859594	1	7.41973772	0	NA
1072	Erythrocebus_patas	Mammal	Primates	Cercopithecidae	W	23.9000000014946	162.223879920181	977.759119873051	7660.50000187063	167.200000058419	1	1	10.87644536	0	NA
1073	Lophocebus_albigena	Mammal	Primates	Cercopithecidae	W	32.6833333341751	233.000000101192	1752.50487912672	6999.99999973784	181.702920051097	0.399999999949662	1	0.90146889	0	NA
1074	Macaca_fascicularis	Mammal	Primates	Cercopithecidae	W	37.5499999921091	262.765000101235	1278.74999966006	4569.31999854674	165.000000016404	0.929999999846397	1	5.70354444	0	NA
1075	Macaca_fuscata	Mammal	Primates	Cercopithecidae	W	32.9999999846062	365.9999998531	1482.99999979545	8882.50000093104	173.999999962672	0.499999999779973	1.41499999986529	34.97160373	0	NA
1076	Macaca_mulatta	Mammal	Primates	Cercopithecidae	W	34.6333333181961	291.999999921662	1230.99999977294	6614.00000303094	165.000000016404	1	1	26.23010264	0	NA
1077	Macaca_nigra	Mammal	Primates	Cercopithecidae	W	33.9333333181206	365.000000152391	1706.92977922926	7662.19499838465	175.960040034332	0.699999999957113	1	0.73947371	0	NA
1078	Macaca_radiata	Mammal	Primates	Cercopithecidae	W	30.0000000101353	326.273920014052	1380.27260017195	5132.24499862113	161.560000049241	1	1	14.45121538	0	NA
1079	Macaca_silenus	Mammal	Primates	Cercopithecidae	W	39.9999999954425	365.000000152391	1523.48887936544	6569.99999685523	175.999999993285	0.699999999957113	1	11.47424381	0	NA
1080	Macaca_sinica	Mammal	Primates	Cercopithecidae	W	30.0000000101353	396.290539957783	1643.54400019961	4295.49999966448	166.449999996499	0.699999999957113	1	7.47227919	0	NA
1081	Macaca_sylvanus	Mammal	Primates	Cercopithecidae	W	21.9999999921171	213.000000061892	1457.50858000033	10875.0000004689	164.420000045382	1	1.49999999983775	33.86820076	0	NA
1082	Mandrillus_sphinx	Mammal	Primates	Cercopithecidae	W	39.9999999954425	353.999999952644	1326.65978047478	22999.9998870404	173.989999948042	0.83000000015894	1.04499999956447	0.13278521	0	NA
1083	Miopithecus_talapoin	Mammal	Primates	Cercopithecidae	W	27.6999999946458	165.26747995701	1617.0646803604	1362.50000063029	164.380000045968	1	1	-6.59329854	0	NA
1084	Nasalis_larvatus	Mammal	Primates	Cercopithecidae	W	21.0000000058081	212.629999996043	1643.54400019961	13441.5750038816	167.155539966636	0.699999999957113	1.0100000001483	0.2426619	0	NA
1085	Papio_anubis	Mammal	Primates	Cercopithecidae	W	37.2124999872772	338.959999892108	1583.18500037773	17728.5599912109	178.959999967452	0.800000000251368	1.00500000049141	7.86855815	0	NA
1086	Papio_cynocephalus	Mammal	Primates	Cercopithecidae	W	37.5000000008863	319.479999984285	1652.37000008677	17851.2500041568	176.133437431676	0.804999999648677	1	-6.71922224	0	NA
1087	Papio_hamadryas	Mammal	Primates	Cercopithecidae	W	37.5000000008863	300.00000010314	1583.18500037773	18000.0000021906	179.276875088508	0.800000000251368	1	12.03516647	0	NA
1088	Papio_ursinus	Mammal	Primates	Cercopithecidae	W	37.4625000133823	338.959999892108	1597.86000003772	17729.4400055836	179.276875088508	0.800000000251368	1.00500000049141	-23.70233929	0	NA
1089	Pygathrix_nigripes	Mammal	Primates	Cercopithecidae	W	25.000000003295	329.999999848026	1460.00000043452	10104.1599978003	182.879999991496	1.00500000049141	1	12.86927661	0	NA
1090	Semnopithecus_ajax	Mammal	Primates	Cercopithecidae	W	26.9999999998831	349.405279928128	1236.91904051394	12679.2900033897	191.999999994666	0.699999999957113	1.0199999996979	32.41408589	0	NA
1091	Semnopithecus_entellus	Mammal	Primates	Cercopithecidae	W	26.9999999998831	349.405279928128	1236.91904051394	12679.2900033897	191.999999994666	0.699999999957113	1.0199999996979	21.68926297	0	NA
1092	Theropithecus_gelada	Mammal	Primates	Cercopithecidae	W	27.9999999950943	450.857200156377	1400.09340047076	15964.1100056111	172.416579948425	0.499999999779973	1	11.38366404	0	NA
1093	Trachypithecus_obscurus	Mammal	Primates	Cercopithecidae	W	33.7666666806282	365.000000152391	1460.92799967543	7163.94000045742	146.630000001615	0.499999999779973	1	7.14959629	0	NA
1094	Trachypithecus_vetulus	Mammal	Primates	Cercopithecidae	W	24.5166666818833	250.000000034438	1278.0000000799	7081.80000238601	210.99999989955	0.399999999949662	1	7.53620452	0	NA
1095	Cheirogaleus_medius	Mammal	Primates	Cheirogaleidae	W	19.2333333362963	61.7850799772648	413.840000126114	248.380000119251	61.7899999954962	1	2.13999999992775	-20.28021862	0	NA
1096	Microcebus_griseorufus	Mammal	Primates	Cheirogaleidae	W	15.5000000011594	39.783400005612	299.264999851824	69.0000000277891	60.3400000162366	1	2.41000000119882	-24.31031007	0	NA
1097	Microcebus_murinus	Mammal	Primates	Cheirogaleidae	W	15.5000000011594	39.783400005612	299.264999851824	66.8999999910232	60.3400000162366	1	2.41000000119882	-20.10737977	0	NA
1098	Microcebus_myoxinus	Mammal	Primates	Cheirogaleidae	W	15.5000000011594	39.783400005612	299.264999851824	64.7999999767868	60.1650000066106	1	2.20500000022313	-17.75825665	0	NA
1099	Mirza_coquereli	Mammal	Primates	Cheirogaleidae	W	15.2999999939046	136.000000035897	343.74000012081	311.199999905322	89.0000000238396	1	1.71000000083009	-20.3056567	0	NA
1100	Daubentonia_madagascariensis	Mammal	Primates	Daubentoniidae	W	23.2749999962031	197.699999965092	881.99999999401	2610.32999972359	166.999999930402	1	1	-18.07011853	0	NA
1101	Gorilla_beringei	Mammal	Primates	Hominidae	W	50.4500000101093	1008.0500004277	3091.05999957495	139841.999601928	257.000000026929	0.300000000097781	1	-1.52040388	0	NA
1102	Gorilla_gorilla	Mammal	Primates	Hominidae	W	50.2000000151763	833.999999700805	2828.99999914687	126215.494640063	257.000000026929	0.300000000097781	1.00500000049141	0.77067237	0	NA
1103	Pan_paniscus	Mammal	Primates	Hominidae	W	48.0000000044212	854.744659949465	3287.08799855862	35119.949857489	235.320432754759	0.219999999918551	1	-1.3086513	0	NA
1104	Pan_troglodytes	Mammal	Primates	Hominidae	W	59.3499999966955	1112.13143970624	3636.98000023931	44983.4997819591	229.000000102079	0.20000000008682	1.0750000004519	3.31486117	0	NA
1105	Pongo_abelii	Mammal	Primates	Hominidae	W	59.0000000055625	1088.7999996328	2936.80999928469	53408.2901952093	259.420000022692	0.219999999918551	1.1399999995367	3.74630222	0	NA
1106	Pongo_pygmaeus	Mammal	Primates	Hominidae	W	58.9000000201708	1088.7999996328	2936.80999928469	58941.6452569306	259.420000022692	0.219999999918551	1.1399999995367	-0.0075135	0	NA
1107	Hylobates_agilis	Mammal	Primates	Hylobatidae	W	44.0000000035965	600.502279790544	2849.06285961091	5829.07999747943	216.24343998016	0.474999999975061	1	-0.84878209	0	NA
1108	Hylobates_albibarbis	Mammal	Primates	Hylobatidae	W	41.9999999880985	600.502279790544	2849.06285961091	5829.07999747943	216.24343998016	0.474999999975061	1	-1.37026398	0	NA
1109	Hylobates_lar	Mammal	Primates	Hylobatidae	W	39.9999999954425	600.251139814989	2849.06285961091	6194.30500296086	216.24343998016	0.499999999779973	1	12.45530907	0	NA
1110	Hylobates_moloch	Mammal	Primates	Hylobatidae	W	39.9999999954425	600.502279790544	2849.06285961091	6048.39999855737	217.00000009972	0.474999999975061	1	-7.08492275	0	NA
1111	Hylobates_muelleri	Mammal	Primates	Hylobatidae	W	39.9999999954425	600.502279790544	2849.06285961091	5909.81000009936	217.00000009972	0.499999999779973	1	1.75582296	0	NA
1112	Nomascus_concolor	Mammal	Primates	Hylobatidae	W	44.0999999800315	679.565000279513	3058.81800057075	6410.46999897665	206.999999945069	0.729999999882981	1	22.23314959	0	NA
1113	Symphalangus_syndactylus	Mammal	Primates	Hylobatidae	W	38.0000000103973	642.000000199045	2455.48919955783	10869.500001117	231.000000110466	0.399999999949662	1.0199999996979	0.15389711	0	NA
1114	Propithecus_coquereli	Mammal	Primates	Indridae	W	20.600000004212	179.395000079605	1074.9071599553	3622.69500009497	145.524599929361	1	1.0100000001483	-15.72370063	0	NA
1115	Propithecus_diadema	Mammal	Primates	Indridae	W	11.0583333272495	266.618800029924	1618.85607943818	6414.49499868433	166.282739920489	0.61999999996466	1.0100000001483	-17.98844274	0	NA
1116	Propithecus_edwardsi	Mammal	Primates	Indridae	W	11.0583333272495	266.618800029924	1618.85607943818	6568.99000269596	166.282739920489	0.61999999996466	1.0100000001483	-21.7909447	0	NA
1117	Propithecus_perrieri	Mammal	Primates	Indridae	W	11.0583333272495	266.618800029924	1618.85607943818	6414.49499868433	166.282739920489	0.61999999996466	1.0100000001483	-12.79514881	0	NA
1118	Propithecus_verreauxi	Mammal	Primates	Indridae	W	19.3999999986559	177.830000043467	943.940000185496	3588.25999884663	148.000000034911	1	1.0199999996979	-22.90422727	0	NA
1119	Eulemur_fulvus	Mammal	Primates	Lemuridae	W	35.4250000149938	152.999999939957	647.77461986342	2419.00000094334	119.414999975084	2.00000000088011	1.10000000021524	-16.6915618	0	NA
1120	Eulemur_macaco	Mammal	Primates	Lemuridae	W	30.0000000101353	152.000000023366	604.374999874557	2485.21500024143	127.245000009186	1	1.03999999984059	-13.81819019	0	NA
1121	Eulemur_mongoz	Mammal	Primates	Lemuridae	W	30.0000000101353	153.999999936301	796.255060275305	1915.56499949478	128.499999956917	1	1.10999999964009	-15.2386777	0	NA
1122	Hapalemur_griseus	Mammal	Primates	Lemuridae	W	17.1000000084027	147.000000032526	880.513479733803	1202.71000011133	141.239999991499	1.10000000021524	1.20000000024725	-18.31705181	0	NA
1123	Lemur_catta	Mammal	Primates	Lemuridae	W	30.0000000101353	152.000000023366	674.14550000978	2555.00000092541	134.838125013504	0.96376796745954	1.10500000003346	-23.1439679	0	NA
1124	Varecia_variegata	Mammal	Primates	Lemuridae	W	32.0000000064088	111.850059958759	652.759999828498	3669.99999982158	100.328120040342	1	2.19999999919861	-17.681678	0	NA
1125	Lepilemur_edwardsi	Mammal	Primates	Lepilemuridae	W	12.000000002544	80.8675799927475	649.048120133892	712.999999704607	133.379840050245	1	1	-15.91033534	0	NA
1126	Lepilemur_mustelinus	Mammal	Primates	Lepilemuridae	W	12.000000002544	80.8675799927475	649.048120133892	691.014999860342	133.379840050245	1	1	-18.45314744	0	NA
1127	Lepilemur_ruficaudatus	Mammal	Primates	Lepilemuridae	W	12.000000002544	102.422579988771	614.807200171264	738.179999778448	133.450000019946	1	1	-20.64210305	0	NA
1128	Loris_lydekkerianus	Mammal	Primates	Lorisidae	W	16.4000000027855	158.744999966061	380.000000106236	249.220000120941	167.612080029681	1.49999999983775	1.37000000021915	11.55872895	0	NA
1129	Nycticebus_coucang	Mammal	Primates	Lorisidae	W	25.8000000018687	177.06876005075	619.409999959802	953.299999523795	189.544999933636	1	1.03500000029256	1.37867521	0	NA
1130	Perodicticus_potto	Mammal	Primates	Lorisidae	W	25.9999999994415	132.092239943651	561.580000257289	1010.9999999793	193.000000018357	1	1.02999999975121	5.88321664	0	NA
1131	Cacajao_calvus	Mammal	Primates	Pitheciidae	W	25.000000003295	638.999999758755	1204.00000015801	3421.03999864244	181.999999986023	0.499999999779973	1	-6.39226451	0	NA
1132	Callicebus_baptista	Mammal	Primates	Pitheciidae	W	25.1500000114244	106.526000020278	1095.69600025159	904.064999582167	164.000000028832	1	1.01499999949884	-3.22126751	0	NA
1133	Callicebus_brunneus	Mammal	Primates	Pitheciidae	W	25.3000000067431	203.924999961939	1095.69600025159	958.129999867559	147.500000032469	1	1.0100000001483	-10.88056523	0	NA
1134	Callicebus_cupreus	Mammal	Primates	Pitheciidae	W	25.3000000067431	203.924999961939	1095.69600025159	1037.57500036445	147.500000032469	1	1.00500000049141	-6.43214971	0	NA
1135	Callicebus_discolor	Mammal	Primates	Pitheciidae	W	25.3000000067431	203.924999961939	1095.69600025159	1037.57500036445	147.500000032469	1	1.00500000049141	-2.70307703	0	NA
1136	Callicebus_hoffmannsi	Mammal	Primates	Pitheciidae	W	25.1500000114244	106.526000020278	1095.69600025159	904.064999582167	164.000000028832	1	1.01499999949884	-3.99505697	0	NA
1137	Callicebus_moloch	Mammal	Primates	Pitheciidae	W	25.3000000067431	106.526000020278	1095.69600025159	849.999999588292	164.000000028832	1	1.0100000001483	-7.39013488	0	NA
1138	Pithecia_pithecia	Mammal	Primates	Pitheciidae	W	27.8499999896038	121.87200004504	775.254639900207	1480.00000035792	159.565000044564	0.994999999824427	1	1.94561411	0	NA
1139	Tarsius_bancanus	Mammal	Primates	Tarsiidae	W	14.1499999987372	78.550000023437	919.999999960361	118.445000022494	177.999999948009	1.49000000006352	1	0.22603766	0	NA
1140	Tarsius_dentatus	Mammal	Primates	Tarsiidae	W	12.000000002544	69.0897200132937	407.233679994153	141.71000002313	171.05031996239	2.38000000075355	1	-1.44000557	0	NA
1141	Tarsius_tarsier	Mammal	Primates	Tarsiidae	W	12.000000002544	68.3498600077267	501.761840096789	172.999999913884	176.370159953152	1.84000000069755	1	-2.33585316	0	NA
1142	Loxodonta_africana	Mammal	Proboscidea	Elephantidae	W	65.0000000067836	1088.7999996328	4253.80718007826	4499999.97866754	669.679999764406	0.21000000005558	1	-4.99329071	0	NA
1143	Aplodontia_rufa	Mammal	Rodentia	Aplodontiidae	W	5.99999999863167	55.8314999867674	770.707099887615	706.799999685091	29.9136400099965	1	2.79999999949276	44.57260903	0	NA
1144	Cryptomys_damarensis	Mammal	Rodentia	Bathyergidae	W	13.6958333289202	83.0000000168824	292.479739907659	134.649999965313	92.8298000061642	1	2.50000000031461	-20.98264	0	NA
1145	Cryptomys_hottentotus	Mammal	Rodentia	Bathyergidae	W	10.9750000004254	45.6539999807139	450.000000106036	78.9000000116907	81.2641200222311	1.49999999983775	2.86000000048116	-29.12464503	0	NA
1146	Castor_fiber	Mammal	Rodentia	Castoridae	W	25.000000003295	65.5479399787741	992.410960307091	18999.999997177	106.625180003214	1	3.05500000115003	57.36629561	0	NA
1147	Cavia_aperea	Mammal	Rodentia	Caviidae	W	5.99999999863167	17.0441599989546	73.9999999848914	340.999999903321	62.9999999753335	4.9999999978295	2.47999999956131	-17.54013998	0	NA
1148	Dolichotis_patagonum	Mammal	Rodentia	Caviidae	W	14.1541666692343	69.9999999965449	157.999999995739	12499.9999963701	91.0000000439667	3.49999999826621	1.87499999920805	-37.293208	0	NA
1149	Lagostomus_maximus	Mammal	Rodentia	Chinchillidae	W	9.40833332987468	54.1760800206806	258.000000020223	6391.99999714846	155.730000076736	1.75000000011301	2.00000000088011	-32.49401319	0	NA
1150	Akodon_azarae	Mammal	Rodentia	Cricetidae	W	0.833333333161629	14.6768199931431	63.8058799927644	23.9999999916493	23.5222199922075	1.12500000038657	4.319999998894	-33.24486939	0	NA
1151	Arvicola_amphibius	Mammal	Rodentia	Cricetidae	W	4.25000000027062	14.0000000053864	51.0000000140594	108.750000003394	21.2399999920618	3.22000000142866	5.08000000208082	55.78669696	0	NA
1152	Baiomys_taylori	Mammal	Rodentia	Cricetidae	W	3.13000000140205	20.6964800103008	59.3502000065325	7.43000000200857	21.9900000095289	10.0000000000595	2.66999999889954	27.26742528	0	NA
1153	Lemmus_lemmus	Mammal	Rodentia	Cricetidae	W	2.00000000088011	15.2180000037386	23.9999999916493	68.8099999852479	20.1100000043325	2.50000000031461	5.11999999973675	65.73350944	1	NA
1154	Microtus_californicus	Mammal	Rodentia	Cricetidae	W	2.08333333316625	18.261600008249	23.8099999881243	53.5000000052451	21.1799999963303	4.91500000197028	4.61999999956735	37.18420321	0	NA
1155	Microtus_miurus	Mammal	Rodentia	Cricetidae	W	2.14166666642429	27.9999999950943	41.0000000121234	40.250000005451	21.0000000058081	4.67000000149064	5.95999999953954	64.64007849	0	NA
1156	Microtus_ochrogaster	Mammal	Rodentia	Cricetidae	W	5.3000000023422	20.3921200057679	47.0000000136272	46.7000000151844	22.5226400105776	3.99999999952044	3.80000000101711	43.61526985	0	NA
1157	Microtus_oregoni	Mammal	Rodentia	Cricetidae	W	0.666666666738776	13.9552799960924	33.0938999877781	20.4250000051866	23.7850400091569	4.59999999772277	3.29999999844097	45.10434091	0	NA
1158	Microtus_pennsylvanicus	Mammal	Rodentia	Cricetidae	W	1.33333333273096	13.7646400004784	30.174920006676	38.54999999964	21.2726000077549	2.63999999958229	5.05999999848517	54.00496696	0	NA
1159	Microtus_pinetorum	Mammal	Rodentia	Cricetidae	W	3.29999999844097	20.6964800103008	97.6995599554294	25.4999999958083	22.8270000031388	2.69999999997223	2.88999999964066	37.76356413	0	NA
1160	Myodes_californicus	Mammal	Rodentia	Cricetidae	W	2.40833333253765	16.739800007388	121.743999947143	22.800000000903	18.000000001869	3.29999999844097	3.29999999844097	42.46048615	0	NA
1161	Myodes_glareolus	Mammal	Rodentia	Cricetidae	W	4.89999999942875	20.0000000089202	47.0000000136272	20.8000000060887	20.0000000089202	3.20000000062182	4.29499999812644	55.77893922	0	NA
1162	Neotoma_fuscipes	Mammal	Rodentia	Cricetidae	W	0.833333333161629	27.1368399913415	182.616000083578	213.260000087429	32.127360014389	1.46000000040844	2.7199999991625	40.46983894	0	NA
1163	Neotoma_magister	Mammal	Rodentia	Cricetidae	W	7.70000000108079	29.2185600060184	119.176780000261	208.590000046091	34.8400000005469	2.24999999951326	2.14999999969992	37.83592804	0	NA
1164	Neotoma_micropus	Mammal	Rodentia	Cricetidae	W	7.68333333506556	29.8300000141198	136.353280035292	203.090000092402	34.6970400096916	2.00000000088011	2.14999999969992	31.62913847	0	NA
1165	Ondatra_zibethicus	Mammal	Rodentia	Cricetidae	W	10.0000000000595	26.7031200130338	174.536279940309	997.954999885724	27.778379991916	2.55500000087977	6.41499999956635	53.0912967	0	NA
1166	Oryzomys_palustris	Mammal	Rodentia	Cricetidae	W	1.89583333217885	13.3290000050399	52.0480399868805	50.4650000156026	24.5443999922904	5.49999999868866	3.92499999908009	33.57580593	0	NA
1167	Peromyscus_attwateri	Mammal	Rodentia	Cricetidae	W	2.16250000038082	27.3918400049092	49.3063200217653	28.3000000099279	27.5000000090055	3.70000000129434	3.49999999826621	33.80099526	0	NA
1168	Peromyscus_crinitus	Mammal	Rodentia	Cricetidae	W	6.42916666653056	26.4793200005092	71.1899999917575	16.3300000002878	24.9575200102216	2.04999999969185	3.08000000004471	38.81260035	0	NA
1169	Peromyscus_difficilis	Mammal	Rodentia	Cricetidae	W	5.3624999986372	26.4793200005092	42.4599999883188	27.9999999950943	30.1316399861161	3.00000000099567	3.49999999826621	24.26283447	0	NA
1170	Peromyscus_eremicus	Mammal	Rodentia	Cricetidae	W	7.39999999844508	24.9575200102216	128.744279952048	21.7500000101204	25.9999999994415	3.49999999826621	2.59999999992867	29.81088781	0	NA
1171	Peromyscus_gossypinus	Mammal	Rodentia	Cricetidae	W	5.53333333502439	22.4949999934059	51.1324800138342	22.6500000016072	25.2618799968983	3.95000000034353	4.03000000016688	32.85361134	0	NA
1172	Peromyscus_maniculatus	Mammal	Rodentia	Cricetidae	W	7.95000000265339	22.5749999931587	59.9579399756141	20.4999999970406	25.9999999994415	3.54999999827	4.61500000020853	45.74492405	0	NA
1173	Podomys_floridanus	Mammal	Rodentia	Cricetidae	W	7.39999999844508	25.000000003295	40.3599999804089	31.0249999971869	23.217859997836	3.71000000141223	2.59999999992867	28.23236058	0	NA
1174	Reithrodontomys_megalotis	Mammal	Rodentia	Cricetidae	W	2.53749999906644	20.65259999026	97.4695400061269	10.7200000038307	23.3156800091379	4.50000000100677	3.7500000000663	37.56496846	0	NA
1175	Sigmodon_hispidus	Mammal	Rodentia	Cricetidae	W	5.20000000214562	14.9999999984668	39.9999999954425	159.599999997493	26.9999999998831	2.00000000088011	5.44000000071889	33.47416292	0	NA
1176	Ctenomys_fodax	Mammal	Rodentia	Ctenomyidae	W	2.6208333323939	36.5231999960471	228.359999978064	140.8399999596	102.669999968083	1.75000000011301	4.17000000078934	-46.2579621	0	NA
1177	Ctenomys_talarum	Mammal	Rodentia	Ctenomyidae	W	3.00000000099567	36.5231999960471	228.359999978064	130.92000004805	102.669999968083	1.75000000011301	4.17000000078934	-37.3993241	0	NA
1178	Dasyprocta_punctata	Mammal	Rodentia	Dasyproctidae	W	13.7249999945705	140.000000054697	486.999999959779	2229.56000096081	109.825000015173	1.87000000024965	1.64000000026878	10.44821795	0	NA
1179	Napaeozapus_insignis	Mammal	Rodentia	Dipodidae	W	3.99999999952044	35.6044199838187	338.286200081742	21.8000000044681	23.0828600052182	1.28999999951808	4.4599999998574	46.6678691	0	NA
1180	Zapus_hudsonius	Mammal	Rodentia	Dipodidae	W	4.9999999978295	27.9999999950943	60.999999989428	23.8000000076772	18.9999999968376	2.06999999942603	5.35999999955667	50.60296575	0	NA
1181	Proechimys_guairae	Mammal	Rodentia	Echimyidae	W	5.25000000208146	22.2182799894557	85.2207999577787	349.999999830789	63.6112399814894	4.40000000033345	2.79000000046516	9.10850958	0	NA
1182	Proechimys_semispinosus	Mammal	Rodentia	Echimyidae	W	4.80000000041354	24.9575200102216	146.807299931811	497.999999987723	63.9578000079072	4.68000000032968	2.53499999989062	7.10051417	0	NA
1183	Thrichomys_apereoides	Mammal	Rodentia	Echimyidae	W	6.99166666886792	34.5799999911771	177.999999948009	348.250000118435	95.3957999687223	2.50000000031461	3.15000000051174	-10.70002319	0	NA
1184	Coendou_prehensilis	Mammal	Rodentia	Erethizontidae	W	17.3166666687944	95.0000000379486	578.283999722009	3899.99999954082	202.999999991517	1.10999999964009	1	-8.06386476	0	NA
1185	Geomys_attwateri	Mammal	Rodentia	Geomyidae	W	7.19999999984153	34.0000000130505	92.800000019288	176.699999942458	26.7836800052391	1	3.26500000088679	28.67995079	0	NA
1186	Thomomys_bottae	Mammal	Rodentia	Geomyidae	W	6.07499999862333	36.8649999837199	242.574919971764	103.500000030489	23.8699999916279	1.24999999960724	4.32999999993766	34.40815512	0	NA
1187	Eliomys_quercinus	Mammal	Rodentia	Gliridae	W	5.49999999868866	30.4359999904347	547.84799988471	114.610000056319	22.9700000068679	1.20000000024725	4.9900000011805	48.58585147	0	NA
1188	Glirulus_japonicus	Mammal	Rodentia	Gliridae	W	6.98333333542807	38.0000000103973	145.020000008201	47.4000000141711	30.4359999904347	1.49999999983775	3.99999999952044	36.43849351	0	NA
1189	Glis_glis	Mammal	Rodentia	Gliridae	W	8.70000000295332	32.5665200069011	322.621599860531	140.045000065312	28.1899999964475	1.18999999985311	4.73000000234683	47.68281973	0	NA
1190	Muscardinus_avellanarius	Mammal	Rodentia	Gliridae	W	5.99999999863167	38.6537200083192	346.110000135915	27.3150000041606	24.0444400049722	1.49999999983775	4.30000000129208	49.44772639	0	NA
1191	Dipodomys_heermanni	Mammal	Rodentia	Heteromyidae	W	8.23333333361473	30.9999999849605	53.1299999754087	64.1499999960455	30.9999999849605	2.00000000088011	3.10999999940555	36.52550731	0	NA
1192	Dipodomys_merriami	Mammal	Rodentia	Heteromyidae	W	9.64999999661387	20.4060600089692	101.960599984578	37.8049999996131	27.8490624908337	1.63000000029557	2.30000000014926	30.74598456	0	NA
1193	Dipodomys_ordii	Mammal	Rodentia	Heteromyidae	W	9.81666666245054	34.1963400069106	78.8292399979723	49.6000000133483	29.9108200046024	2.00000000088011	3.15000000051174	37.35033158	0	NA
1194	Dipodomys_spectabilis	Mammal	Rodentia	Heteromyidae	W	12.641666672147	23.9999999916493	310.329999871924	124.610000005635	23.4999999964723	2.00000000088011	2.65000000000495	31.62180957	0	NA
1195	Perognathus_inornatus	Mammal	Rodentia	Heteromyidae	W	8.30000000163882	20.0877599929168	150.86110664883	8.57499999955407	22.7399999926688	1.32999999968923	4.44999999920724	36.95617392	0	NA
1196	Perognathus_longimembris	Mammal	Rodentia	Heteromyidae	W	8.30000000163882	20.0877599929168	150.86110664883	8.35000000114592	22.7399999926688	1.24999999960724	4.44999999920724	37.37073992	0	NA
1197	Perognathus_parvus	Mammal	Rodentia	Heteromyidae	W	5.77083333172069	22.9135000111726	100.000000001191	20.0999999986929	23.9999999916493	1.59999999960682	4.80000000041354	41.61694563	0	NA
1198	Hystrix_africaeaustralis	Mammal	Rodentia	Hystricidae	W	23.0416666626484	77.0000000112663	438.449999901189	14936.0199960082	93.4900000277456	1.66999999928413	2.10000000056831	-16.71909663	0	NA
1199	Acomys_cahirinus	Mammal	Rodentia	Muridae	W	5.45000000177042	14.0000000053864	58.0000000263077	45.200000007314	38.0000000103973	3.49999999826621	2.47000000088948	24.59122469	0	NA
1200	Apodemus_agrarius	Mammal	Rodentia	Muridae	W	3.99999999952044	26.7836800052391	76.0650000064585	21.2000000068271	20.7497799956246	3.3349999987741	5.68000000151622	48.76724263	0	NA
1201	Apodemus_argenteus	Mammal	Rodentia	Muridae	W	4.69583333475248	20.6964800103008	60.999999989428	23.3999999914905	23.4357199957846	3.80000000101711	5.15999999745369	37.65753277	0	NA
1202	Apodemus_draco	Mammal	Rodentia	Muridae	W	4.40000000033345	20.6964800103008	70.9999999970666	23.3999999914905	23.4357199957846	3.80000000101711	5.17999999859419	28.8446764	0	NA
1203	Apodemus_flavicollis	Mammal	Rodentia	Muridae	W	4.24583333383972	21.9999999921171	51.4140600045413	29.3749999863605	25.9352999969798	2.79999999949276	5.49999999868866	50.5127762	0	NA
1204	Apodemus_semotus	Mammal	Rodentia	Muridae	W	4.40000000033345	20.6964800103008	70.9999999970666	23.5999999992551	23.4357199957846	3.80000000101711	5.17000000247985	23.74590742	0	NA
1205	Apodemus_sylvaticus	Mammal	Rodentia	Muridae	W	4.40000000033345	20.6964800103008	70.9999999970666	23.3999999914905	23.4357199957846	3.80000000101711	5.17999999859419	48.23114086	0	NA
1206	Arvicanthis_niloticus	Mammal	Rodentia	Muridae	W	6.67499999808886	22.8270000031388	51.8899999803	95.8000000022212	21.9999999921171	3.49999999826621	4.9999999978295	8.91600701	0	NA
1207	Mastomys_natalensis	Mammal	Rodentia	Muridae	W	2.74166666671238	20.5004200053431	72.1988599783085	41.675000015134	23.5378600092094	2.00000000088011	8.59500000141979	-1.52614399	0	NA
1208	Meriones_hurrianae	Mammal	Rodentia	Muridae	W	0.833333333161629	22.4037600018502	78.2269800128477	70.5999999647567	29.3564599920791	3.49999999826621	4.28000000173894	26.37139339	0	NA
1209	Meriones_unguiculatus	Mammal	Rodentia	Muridae	W	2.00000000088011	23.9999999916493	56.4999999913897	58.100000008258	25.0899999905077	3.8400000015374	4.9999999978295	46.29202768	0	NA
1210	Micromys_minutus	Mammal	Rodentia	Muridae	W	4.50000000100677	17.9572399958356	39.9999999954425	7.17999999956825	20.0000000089202	2.59999999992867	5.15000000167043	49.0182615	0	NA
1211	Mus_spicilegus	Mammal	Rodentia	Muridae	W	3.99999999952044	21.9139199925002	64.7099999955237	19.9000000053641	19.5999999953652	4.5350000019632	6.06999999956656	47.02974262	0	NA
1212	Mus_spretus	Mammal	Rodentia	Muridae	W	3.99999999952044	21.706959990267	41.9999999880985	19.9000000053641	19.5999999953652	4.57000000042906	5.80499999913009	37.27425993	0	NA
1213	Otomys_angoniensis	Mammal	Rodentia	Muridae	W	1.0416666671664	12.9600000009833	82.1771999733286	114.449999954383	40.043400002929	3.99999999952044	2.32000000074653	-18.06769013	0	NA
1214	Otomys_irroratus	Mammal	Rodentia	Muridae	W	1.83333333228775	12.8715599950618	97.8836000363741	114.449999954383	40.043400002929	3.99999999952044	1.7150000006553	-33.01614249	0	NA
1215	Pseudomys_higginsi	Mammal	Rodentia	Muridae	W	3.99999999952044	28.4136400125314	274.26699987051	61.630000001593	32.3632600073608	1.75000000011301	2.9099999994663	-42.0302944	0	NA
1216	Rattus_fuscipes	Mammal	Rodentia	Muridae	W	3.41666666695262	29.5229200050317	106.830360022215	127.290000014977	25.9999999994415	3.29999999844097	4.57999999942249	-32.62248171	0	NA
1217	Rattus_lutreolus	Mammal	Rodentia	Muridae	W	3.40833333244459	25.000000003295	78.9999999631053	111.999999966949	26.7836800052391	2.53000000065924	4.91000000095043	-35.50085799	0	NA
1218	Rattus_norvegicus	Mammal	Rodentia	Muridae	W	4.9999999978295	25.000000003295	78.7839600122464	279.99999995261	21.6095599920585	3.67999999933451	8.85499999792087	48.36021907	0	NA
1219	Rattus_rattus	Mammal	Rodentia	Muridae	W	4.19999999878485	26.0874800064611	102.644999992551	200.000000090393	22.2613199937525	4.28000000173894	5.95000000263265	23.79821104	0	NA
1220	Myocastor_coypus	Mammal	Rodentia	Myocastoridae	W	8.48333333054722	57.8283999718566	159.789000013133	7150.00000223041	131.860000041516	2.32000000074653	5.34000000014897	-33.7646631	0	NA
1221	Ammospermophilus_leucurus	Mammal	Rodentia	Sciuridae	W	5.83333333180874	65.4150000024308	365.231999962645	96.7500000087181	29.1900000039108	1.31500000048691	8.00000000256131	37.23388248	0	NA
1222	Ammospermophilus_nelsoni	Mammal	Rodentia	Sciuridae	W	5.49999999868866	29.9150000047267	377.570000014139	157.46000003837	25.9999999994415	1	8.90000000233096	35.76538491	0	NA
1223	Cynomys_leucurus	Mammal	Rodentia	Sciuridae	W	6.40833333510461	34.3800000015573	568.347499758419	918.630000228163	30.3900000021668	1	5.48000000021962	41.54461326	0	NA
1224	Funambulus_pennantii	Mammal	Rodentia	Sciuridae	W	5.07500000036616	58.6000000244381	241.984239983282	125.070000054929	40.4798800182994	2.58500000010239	3.14000000025069	24.5847584	0	NA
1225	Glaucomys_sabrinus	Mammal	Rodentia	Sciuridae	W	12.999999994	66.5000000224897	238.313879924457	148.000000034911	39.9999999954425	1	3.00000000099567	54.96763178	0	NA
1226	Glaucomys_volans	Mammal	Rodentia	Sciuridae	W	14.1666666629513	54.6314999742333	329.926239892518	65.3999999697098	39.9999999954425	1.66499999928004	3.13000000140205	37.06980221	0	NA
1227	Marmota_monax	Mammal	Rodentia	Sciuridae	W	11.2791666748744	45.9999999775016	542.065160208236	3413.00000031841	32.3500000017175	1	4.50000000100677	50.10026499	0	NA
1228	Sciurus_griseus	Mammal	Rodentia	Sciuridae	W	8.12083333198877	60.8720000076564	324.973999957894	751.670000113775	43.6699999782755	1	3.29999999844097	40.27165341	0	NA
1229	Sciurus_niger	Mammal	Rodentia	Sciuridae	W	14.9041666679033	76.0899999856622	356.224580124305	803.699999824252	44.3350000074496	1.64000000026878	3.00000000099567	38.50441602	0	NA
1230	Sciurus_vulgaris	Mammal	Rodentia	Sciuridae	W	12.000000002544	64.5100000294069	300.199999940152	328.874999881455	38.0000000103973	2.00000000088011	4.42999999974729	57.63014784	0	NA
1231	Spermophilus_beecheyi	Mammal	Rodentia	Sciuridae	W	5.20416666779292	48.3300000069115	359.028799959852	599.599999863026	28.4999999921738	1	6.71000000011011	38.78559	0	NA
1232	Spermophilus_beldingi	Mammal	Rodentia	Sciuridae	W	11.0000000022179	25.3299999996559	387.592520160935	289.180000115678	26.2000000061033	1	5.5700000003387	41.97412	0	NA
1233	Spermophilus_columbianus	Mammal	Rodentia	Sciuridae	W	4.24166666764871	29.2185600060184	581.248340009585	468.635000069291	24.1999999960641	1	3.53999999948428	48.80281	0	NA
1234	Spermophilus_elegans	Mammal	Rodentia	Sciuridae	W	3.9916666681481	32.5149999895589	341.499680010946	299.225000071983	23.3550400082219	1	5.90500000207073	43.26833	0	NA
1235	Spermophilus_franklinii	Mammal	Rodentia	Sciuridae	W	7.17500000254221	30.0000000101353	327.000000033598	458.99999997221	27.9999999950943	1	7.89999999626349	45.77663	0	NA
1236	Spermophilus_mexicanus	Mammal	Rodentia	Sciuridae	W	4.24166666764871	91.3080000016083	365.231999962645	154.21999993757	29.5229200050317	1	5.90999999752958	27.74101	0	NA
1237	Spermophilus_mollis	Mammal	Rodentia	Sciuridae	W	1.91250000053827	33.2749999906439	365.231999962645	209.904999913948	23.8700399977814	1	8.42999999988397	40.4057	0	NA
1238	Spermophilus_tereticaudus	Mammal	Rodentia	Sciuridae	W	8.90000000233096	38.9790400092858	324.999999892835	147.569999929851	27.7850000074496	1	5.85499999970912	32.90974	0	NA
1239	Spermophilus_townsendii	Mammal	Rodentia	Sciuridae	W	3.49166666617751	28.3999999952526	384.818420127477	218.260000068764	23.9999999916493	1	8.42999999988397	46.30933	0	NA
1240	Spermophilus_tridecemlineatus	Mammal	Rodentia	Sciuridae	W	7.89999999626349	27.9999999950943	353.970680054919	181.999999986023	27.7499999946597	1.18500000048929	8.08999999943046	43.52927	0	NA
1241	Spermophilus_variegatus	Mammal	Rodentia	Sciuridae	W	9.80833332864269	52.6899999883453	420.909999955051	663.029999979485	30.0000000101353	1.49999999983775	4.50000000100677	30.85939	0	NA
1242	Tamias_amoenus	Mammal	Rodentia	Sciuridae	W	5.16666666533836	44.1322000111761	353.512139986455	54.1999999758485	29.8280150129866	1	5.18999999907723	45.81268	0	NA
1243	Tamias_minimus	Mammal	Rodentia	Sciuridae	W	8.16666666762566	44.0000000035965	365.000000152391	44.9750000073491	29.5229200050317	1	4.95000000207603	52.07093	0	NA
1244	Tamias_quadrivittatus	Mammal	Rodentia	Sciuridae	W	6.07499999862333	45.4099999950113	331.097999978876	57.8099999945436	31.7000000037015	1.49999999983775	4.13000000011175	37.81973	0	NA
1245	Tamias_ruficaudus	Mammal	Rodentia	Sciuridae	W	8.00000000256131	41.9999999880985	365.115999886327	58.6750000154264	31.1745399986206	1	4.85000000024545	47.70204	0	NA
1246	Tamias_rufus	Mammal	Rodentia	Sciuridae	W	6.07499999862333	45.3199999927576	327.400000020615	57.4900000209724	31.8288999966797	1	4.27499999833821	38.58326	0	NA
1247	Tamias_senex	Mammal	Rodentia	Sciuridae	W	9.23333332848414	49.9575199843375	353.333160045281	84.0000000131616	27.9999999950943	1	4.32999999993766	40.82359	0	NA
1248	Tamias_speciosus	Mammal	Rodentia	Sciuridae	W	6.07499999862333	45.4099999950113	334.795999962286	59.0649999763455	31.6000000128654	1	4.14500000171081	37.86154	0	NA
1249	Tamias_striatus	Mammal	Rodentia	Sciuridae	W	8.74166667003876	35.99999998358	169.589999939743	92.6000000322124	31.2499999942997	1.52999999938135	4.21999999979778	42.86037793	0	NA
1250	Tamias_townsendii	Mammal	Rodentia	Sciuridae	W	9.26666666640274	49.9575199843375	353.333160045281	79.1199999751202	27.9999999950943	1	4.22999999975387	46.1345	0	NA
1251	Tamiasciurus_hudsonicus	Mammal	Rodentia	Sciuridae	W	9.81666666245054	62.9999999753335	342.050320088143	210.800000070153	37.0000000131637	1.72499999916627	4.19999999878485	53.67636148	0	NA
1252	Xerus_inauris	Mammal	Rodentia	Sciuridae	W	11.4750000006127	51.8500000168234	346.167759984557	557.300000236579	47.290000016278	1	2.12000000067009	-25.33059796	0	NA
1253	Tupaia_glis	Mammal	Scandentia	Tupaiidae	W	12.4000000048237	35.8050599927992	106.38500005046	158.999999964983	45.9999999775016	2.50000000031461	2.2200000002571	5.09123261	0	NA
1254	Dugong_dugon	Mammal	Sirenia	Dugongidae	S	69.9999999965449	547.84799988471	3470.00000020506	359999.999844375	372.520000129094	0.219999999918551	1	-0.01028942	0	NA
1255	Trichechus_inunguis	Mammal	Sirenia	Trichechidae	S	30.0000000101353	548.000000028488	1096.00000053927	294000.594962281	327.999999874001	0.499999999779973	1	-3.57701599	1	NA
1256	Trichechus_manatus	Mammal	Sirenia	Trichechidae	S	30.0000000101353	456.00000022144	1500.79916067489	387500.000861979	334.580000032409	0.399999999949662	1	16.45151206	1	NA
1257	Blarina_brevicauda	Mammal	Soricomorpha	Soricidae	W	2.37083333384463	21.9139199925002	67.2635600104973	20.6999999943836	20.0877599929168	3.00000000099567	5.73000000156631	44.58534639	0	NA
1258	Blarina_carolinensis	Mammal	Soricomorpha	Soricidae	W	2.37083333384463	21.9139199925002	67.2635600104973	20.4499999900038	20.0877599929168	3.00000000099567	4.11999999851089	32.82660023	0	NA
1259	Crocidura_russula	Mammal	Soricomorpha	Soricidae	W	3.20000000062182	23.8200000017352	75.0000000347767	10.599999998749	29.0000000003923	3.49999999826621	4.04000000010884	42.82334004	0	NA
1260	Crocidura_suaveolens	Mammal	Soricomorpha	Soricidae	W	2.69999999997223	25.1309399912701	175.000000013385	7.42500000231093	27.1499999896845	3.49999999826621	3.99999999952044	45.03987662	0	NA
1261	Cryptotis_parva	Mammal	Soricomorpha	Soricidae	W	2.16666666616079	20.3400000077208	39.9999999954425	6.19999999968352	21.0000000058081	2.50000000031461	4.55000000016899	34.50465163	0	NA
1262	Neomys_fodiens	Mammal	Soricomorpha	Soricidae	W	3.0375000010125	35.3400000038326	159.789000013133	15.130000003022	21.3800000086183	1.80000000017619	5.50999999909182	54.43496104	0	NA
1263	Sorex_araneus	Mammal	Soricomorpha	Soricidae	W	2.00000000088011	25.000000003295	325.969560073691	8.19499999839548	21.0004200100083	1.89999999967245	6.56000000028866	57.51209227	0	NA
1264	Sorex_cinereus	Mammal	Soricomorpha	Soricidae	W	1.62500000035474	22.8270000031388	242.300899946884	5.10000000137557	18.1100000018957	1.89999999967245	6.50000000063966	54.6078173	0	NA
1265	Sorex_coronatus	Mammal	Soricomorpha	Soricidae	W	1.66666666705668	25.8706000047472	319.434780151882	8.40000000126615	21.250420002529	1.89999999967245	6.03000000157326	47.44869846	0	NA
1266	Sorex_minutus	Mammal	Soricomorpha	Soricidae	W	2.00000000088011	24.5331199907574	327.652560108026	4.19999999878485	23.6228599937063	1.49999999983775	5.90500000207073	55.81286258	0	NA
1267	Sorex_monticolus	Mammal	Soricomorpha	Soricidae	W	1.49999999983775	21.305199991999	391.29600006718	5.98999999923713	20.2610599940441	2.00000000088011	5.71000000189618	56.97773393	0	NA
1268	Sorex_vagrans	Mammal	Soricomorpha	Soricidae	W	1.49999999983775	21.5676000094067	417.360000119308	5.57999999780583	20.2610599940441	2.00000000088011	5.54500000109608	45.04018039	0	NA
1269	Suncus_etruscus	Mammal	Soricomorpha	Soricidae	W	2.69999999997223	20.0438799949774	228.270000032747	2.33000000098417	27.9027400030541	3.40000000128481	3.95499999913141	26.14644484	0	NA
1270	Suncus_murinus	Mammal	Soricomorpha	Soricidae	W	2.50000000031461	19.0799999996157	35.99999998358	45.8700000179315	30.0000000101353	9.80000000317004	3.05000000116107	15.10734489	0	NA
1271	Scalopus_aquaticus	Mammal	Soricomorpha	Talpidae	W	3.00000000099567	32.8950600157335	324.303860064278	74.5999999843552	41.5392999967495	1	3.7500000000663	36.95617739	0	NA
1272	Scapanus_orarius	Mammal	Soricomorpha	Talpidae	W	3.00000000099567	30.4359999904347	315.990000152762	62.1299999953028	35.2180000162501	1	3.24499999949361	45.61684938	0	NA
1273	Talpa_romana	Mammal	Soricomorpha	Talpidae	W	3.99999999952044	35.2675000011807	326.159380129922	92.5000000445499	31.3360799895185	1.0750000004519	3.99000000039193	41.1279294	0	NA
1274	Urotrichus_talpoides	Mammal	Soricomorpha	Talpidae	W	3.49999999826621	29.1130000053542	368.231000136952	18.8500000019977	36.050000009699	1.37499999983701	3.50999999832301	35.9383952	0	NA
1275	Orycteropus_afer	Mammal	Tubulidentata	Orycteropodidae	W	23.9999999916493	102.569320032971	755.149999990674	56175.2001488745	222.050000058152	1	1.02999999975121	-2.25962353	0	NA
1276	Nyctalus_noctula	Mammal	Chiroptera	Vespertilionidae	F	12.000000002544	44.7500000124913	414.825000187148	19.3749999953614	66.1200000031193	1	1.16499999997942	49.3124713	1	2
1277	Vespertilio_murinus	Mammal	Chiroptera	Vespertilionidae	F	12.000000002544	94.2899999549685	371.230000144079	15.7099999957971	52.1400000257908	1	1.49999999983775	49.93519814	1	2
1278	Tadarida_brasiliensis	Mammal	Chiroptera	Molossidae	F	12.000000002544	54.2400000199527	336.629999883902	12.4999999961468	83.9949999779784	1	1.05500000007593	2.83525717	1	1
1279	Pteropus_poliocephalus	Mammal	Chiroptera	Pteropodidae	F	23.5708333333059	120.000000026155	538.05999994243	675.000000086042	187.720000013851	1	1	-31.78265916	1	1
1280	Lasionycteris_noctivagans	Mammal	Chiroptera	Vespertilionidae	F	12.000000002544	35.995000002834	153.339999979951	10.5100000011681	54.2750000127896	1	1.88500000018855	43.79545782	1	1
1281	Miniopterus_schreibersii	Mammal	Chiroptera	Vespertilionidae	F	14.0000000053864	60.1900000265029	666.439999959435	11.1850000006477	113.440000024524	1	0.994999999824427	39.56642504	1	1
1282	Myotis_blythii	Mammal	Chiroptera	Vespertilionidae	F	21.9999999921171	41.9950000177391	420.909999955051	24.704999992645	69.0000000277891	1	1	39.62614556	1	1
1283	Myotis_daubentonii	Mammal	Chiroptera	Vespertilionidae	F	27.9999999950943	35.3299999868907	550.61499981001	8.4999999957817	54.5699999891875	1	1.21000000047353	51.78971019	1	1
1284	Myotis_lucifugus	Mammal	Chiroptera	Vespertilionidae	F	29.0000000003923	25.4999999958083	245.299999935132	7.1500000021027	57.3950000276954	1	1	49.73120894	1	1
1285	Myotis_myotis	Mammal	Chiroptera	Vespertilionidae	F	21.9999999921171	41.9950000177391	450.799999925338	27.0700000101185	69.0000000277891	1	1.24999999960724	44.92260032	1	1
1286	Pipistrellus_subflavus	Mammal	Chiroptera	Vespertilionidae	F	14.800000003403	31.2099999911773	228.765000051185	6.62000000033817	44.8549999994955	1	1.98000000058124	35.77986675	1	1
1287	Macrotus_californicus	Mammal	Chiroptera	Phyllostomidae	F	10.4083333297577	30.4400000001983	120.880000004293	12.000000002544	260.145000033648	1	1	30.64770743	0	0
1288	Rhinolophus_blasii	Mammal	Chiroptera	Rhinolophidae	F	6.50000000063966	27.9999999950943	730.499999860654	11.1450000018074	70.1199999962813	1	1	26.475697	0	0
1289	Rhinolophus_capensis	Mammal	Chiroptera	Rhinolophidae	F	5.49999999868866	56.0000000148316	380.739999818142	16.5000000015422	107.970000026015	1	0.994999999824427	-32.76035053	0	0
1290	Rhinolophus_euryale	Mammal	Chiroptera	Rhinolophidae	F	6.99999999961281	68.0799999819507	820.999999628557	8.72499999922792	89.9999999702762	1	1	39.86385018	0	0
1291	Corynorhinus_rafinesquii	Mammal	Chiroptera	Vespertilionidae	F	10.1000000015431	21.0000000058081	210.449999954421	9.14999999737002	55.2700000085574	1	1	33.89838406	0	0
1292	Eptesicus_fuscus	Mammal	Chiroptera	Vespertilionidae	F	18.9999999968376	34.1800000106831	471.144999875182	17.1950000019907	43.5699999943642	1	1.92500000050099	39.40973541	0	0
1293	Myotis_capaccinii	Mammal	Chiroptera	Vespertilionidae	F	21.9999999921171	41.9950000177391	410.255000169696	23.8200000017352	65.0000000067836	1	1	40.49218389	0	0
1294	Myotis_velifer	Mammal	Chiroptera	Vespertilionidae	F	11.3149999990326	43.0000000131768	392.954999804935	10.9949999999261	64.3850000176578	1	0.994999999824427	27.46022934	0	0
1295	Plecotus_austriacus	Mammal	Chiroptera	Vespertilionidae	F	14.9999999984668	42.044999988023	351.665000037159	8.19000000110583	65.059999997059	1	1.27500000049675	45.8150665	0	0
1296	Plecotus_teneriffae	Mammal	Chiroptera	Vespertilionidae	F	30.0000000101353	42.044999988023	351.665000037159	9.19499999948247	65.059999997059	1	1.27500000049675	28.30226465	0	0
